# Supplementary material for: Current Advances in the Bacterial Toolbox for the Biotechnological Production of Monoterpene-Based Aroma Compounds
Source: Molecules. 2020 Dec 28;26(1):91. doi: 10.3390/molecules26010091 (PMC7794910; doi:10.3390/molecules26010091)
Supplement: Supplementary file 1 [file molecules-26-00091-s001.zip]

Archive with 4 entries (3 files):
- Supplementary_Material_Soares-Castro_et_al/
- Supplementary_Material_Soares-Castro_et_al/Table S1.xlsx
- Supplementary_Material_Soares-Castro_et_al/Table S2.xlsx
- Supplementary_Material_Soares-Castro_et_al/Table S3.xlsx
