# Supplementary material for: Current Advances in the Bacterial Toolbox for the Biotechnological Production of Monoterpene-Based Aroma Compounds
Source: Molecules. 2020 Dec 28;26(1):91. doi: 10.3390/molecules26010091 (PMC7794910; doi:10.3390/molecules26010091)
Supplement: Supplementary file 1 [file molecules-26-00091-s001.zip › Supplementary_Material_Soares-Castro_et_al/Table S1.xlsx]

## Sheet: Table S1
Table S1. Bacterial strains reported to biotransform monoterpenes and monoterpenoids
Monoterpene substrate	Bacterial strains	Product	Reported yield	Genome sequence	Ref
bicyclic backbone
α-Pinene	Bacillus pallidus BR425	β-pinene, myrtenol, myrtenal, pinocarveol, pinocarvone, limonene, carveol, carvone	(R)-α-pinene generated up to 4.4E-03 g L-1 β-pinene, 1.3E-03 g L-1 limonene, 2.1E-02 g L-1 pinocarveol, 7.2E-03 g L-1 pinocarvone, 2.2E-02 g L-1 myrtenol, 2.0E-02 g L-1 myrtenal, 1.4E-02 g L-1 carveol	-	Savithiry, N.; Gage, D.; Fu, W. J.; Oriel, P. Degradation of pinene by Bacillus pallidus BR425. Biodegradation 1998, 9, 337–341. doi:10.1023/A:1008304603734
	Pseudomonas putida PIN11	3,4-dimethylvaleric acid, 3-isopropyl-but-3-enoic acid and novalic acid	-	-	Tudroszen, N. J.; Kelly, D. P.; Millis, N. F. α-Pinene metabolism by Pseudomonas putida. Biochem. J. 1977, 168, 315-318. doi: 10.1042/bj1680315
		3,4-dimethyl-valeric acid, 2,5,6-trimethylhept-3-enoic acid, 3-isopropylbut-3-enoic acid, novalic acid, isonovalic acid produced in pin- mutants	-	-	Tudroszen, N. J.; Kelly, D. P.; Millis, N. F. α-Pinene metabolism by Pseudomonas putida. Biochem. J. 1977, 168, 315-318. doi: 10.1042/bj1680315
	Pseudomonas rhodesiae CIP 107491 (strain PF1)	α-pinene oxide, novalic acid, isonovalal, novalal, 3,4-Dimethylpentanoic acid	α-pinene generated up to 60 g L-1 isonovalal in organic layer of hexadecane;	-	Fontanille, P.; Le Fleche, A.; Larroche, C. Pseudomonas rhodesiae PF1: a new and efficient biocatalyst for production of isonovalal from α-pinene oxide. Biocatal. Biotransformation 2002, 20, 413-421. doi: 10.1080/1024242021000058702
	Pseudomonas sp. NCIMB 10687 (strain PIN)	endo-borneol, p-cymene, p-cymene-8-ol, limonene, α-terpinolene, α-terpineol, α-terpinen-4-ol	α-pinene generated up to 2.0E-02 g L−1 borneol, 0.75 g L-1 p-cymene, 2.0E-02 g L−1 limonene, 3.0E-02 g L−1 α-terpinolene, 3.9E-02 g L−1 α-terpineol	-	Yoo, S. K.; Day, D. F. Bacterial metabolism of α- and β-pinene and related monoterpenes by Pseudomonas sp. strain PIN. Process. Biochem. 2002, 37, 739–745. doi: 10.1016/S0032-9592(01)00262-X
	Pseudomonas sp. NCIMB 10684 (strain PX1)	(+)-trans-carveol, isonovalic acid	-	-	Gibbon, G.H.; Pirt, S.J. Degradation of α-pinene by Pseudomonas PX1. FEBS Lett. 1971, 18, 103–105. doi :10.1016/0014-5793(71)80418-0
	Pseudomonas veronii ZW	limonene, myrtenol, 3-hydroxy-4-isopropyltoluene, p-cymene, p-cumic alcohol, p-cumic acid, 4-isoproxylcatechol, 4-methyl-2-enol-pentanoic acid, 4-methyl-2-hydroxy-pentanoic acid, 2-methyl-1, 4-butanediol, 2-methyl-1,4-butanedioic acid, ethanedioic acid, isovaleric acid	α-pinene generated up to 5.2E-02 g L-1 p-cymene , 2.5E-02 g L-1 p-cumic acid , 1.2E-02 g L-1 4-isoproxylcatechol, 7.6E-03 g L-1 ethanedioic acid, 7.8E-03 g L-1 isovaleric acid	-	Cheng, Z; Sun, P.; Jiang, Y.; Zhang, L.; Chen, J. Kinetic analysis and bacterium metabolization of α-pinene by a novel identified Pseudomonas sp. strain. J. Environ. Sci. 2012, 24, 1806-1815. doi: 10.1016/S1001-0742(11)61009-7
	Serratia marcescens	trans-verbenol, verbenone, trans-sobrerol, α-terpineol	-	-	Wright, S.J.; Caunt, P.; Carter, D.; Baker, P.B. Microbial oxidation of α-pinene by Serratia marcescens. Appl. Microbiol. Biotechnol. 1986, 23, 224–227. doi: 10.1007/BF00261919
	Sphingobium sp. NCIMB 11671 (former Pseudomonas ﬂuorescens NCIMB 11671)	α-pinene oxide, isonovalal, 3,4-dimethyl pentanoic acid	-	-	Bicas, J. L.; Fontanille, P.; Pastore, G. M.; Larroche, C. Characterization of monoterpene biotransformation in two pseudomonads. J. Appl. Microbiol. 2008, 105, 1991-2001. doi: 10.1111/j.1365-2672.2008.03923.x
		myrtenol, myrtenal in mutants AC4, AC5, AC9, AC10, KS505 and KS506 (Δα-pinene monooxygenase activity)	-	-	Colocousi, A.; Saqib, K. M.; Leak, D. J.; Mutants of Pseudomonas fluorescens NCIMB 11671 defective in the catabolism of α-pinene. Appl. Microbiol. Biotechnol. 1996, 45, 822-830. doi: 10.1007/s002530050769
		limonene, limonene oxide in mutant KS507	-	-	Colocousi, A.; Saqib, K. M.; Leak, D. J.; Mutants of Pseudomonas fluorescens NCIMB 11671 defective in the catabolism of α-pinene. Appl. Microbiol. Biotechnol. 1996, 45, 822-830. doi: 10.1007/s002530050769
		perillyl alcohol, perillyl aldehyde in mutants AC8 and AC1	-	-	Colocousi, A.; Saqib, K. M.; Leak, D. J.; Mutants of Pseudomonas fluorescens NCIMB 11671 defective in the catabolism of α-pinene. Appl. Microbiol. Biotechnol. 1996, 45, 822-830. doi: 10.1007/s002530050769
α-Pinene oxide	Nocardia sp. strain P18.3	novalal	-	-	Griffiths, E. T.; Harries, P. C.; Jeffcoat, R.; Trudgill, P. W. Purification and properties of α-pinene oxide lyase from Nocardia sp. strain P18.3. J. Bacteriol. 1987,169, 4980–4983. doi: 10.1128/jb.169.11.4980-4983.1987
	Pseudomonas rhodesiae CIP 107491 (strain PF1)	isonovalal, novalal, novalic acid, 3,4-Dimethyl pentanoic acid	α-pinene oxide generated up to 500 g L–1 isonovalal with sequential biomass and precursor feedings	-	Linares, D.; Martinez, D.; Fontanille, P.; Larroche, C. Production of trans-2-methyl-5-isopropylhexa-2, 5-dienoic acid by Pseudomonas rhodesiae CIP 107491. Bioresour. Technol. 2008, 99, 4590-4596. doi: 10.1016/j.biortech.2007.07.029
	Sphingobium sp. NCIMB 11671 (former Pseudomonas ﬂuorescens NCIMB 11671)	novalol, novalal, novalic acid, isonovalal	α-pinene oxide generated up to 108 g L-1 isonovalal in fed-batch system;	-	Boontawan, A.; Stuckey, D.C. A membrane bioreactor for the biotransformation of α-pinene oxide to isonovalal by Pseudomonas fluorescens NCIMB 11671. Appl. Microbiol. Biotechnol. 2006, 69, 643–649. doi:10.1007/s00253-005-0025-7
β-Pinene	Bacillus pallidus BR425 (isolated from pine trees)	myrtenol, myrtenal, pinocarveol, pinocarvone, limonene, carveol	β-pinene generated up to 1.1E-03 g L-1 limonene, 1.9E-02 g L-1 pinocarveol, 6.7E-03 g L-1 pinocarvone, 1.7E-02 g L-1 myrtenol, 0.12 g L-1 myrtenal, 9.6E-03 g L-1 carveol	-	Savithiry, N.; Gage, D.; Fu, W. J.; Orie,l P. Degradation of pinene by Bacillus pallidus BR425. Biodegradation. 1998, 9, 337–341. doi:10.1023/A:1008304603734
	Pseudomonas rhodesiae CIP 107491 (strain PF1)	α-pinene, 3,4-dimethyl pentanoic acid	-	-	Bicas, J. L.; Fontanille, P.; Pastore, G. M.; Larroche, C. Characterization of monoterpene biotransformation in two pseudomonads. J. Appl. Microbiol. 2008, 105, 1991-2001. doi: 10.1111/j.1365-2672.2008.03923.x
	Pseudomonas sp. M1	α-terpineol, citronellic acid	-	Genbank accession CP029485	Soares-Castro, P.; Montenegro-Silva, P.; Heipieper, H. J.; Santos, P. M. Functional characterization of a 28-kilobase catabolic island from Pseudomonas sp. strain M1 involved in biotransformation of β-myrcene and related plant-derived volatiles. Appl. Environ. Microbiol. 2017, 83. doi: 10.1128/AEM.03112-16
	Pseudomonas sp. NCIMB 10687 (strain PIN)	borneol, p-cymene, p-cymene-8-ol, limonene, α-terpinolene, α-terpineol, α-terpinen-4-ol	β-pinene generated up to 2.5E-02 g L−1 borneol, 200 mg L−1 p-cymene, 6.0E-02 g L−1 limonene, 0.1 g L−1 α-terpinolene, 6.0E-02 g L−1 α-terpineol	-	Yoo, S. K.; Day, D. F. Bacterial metabolism of α- and β-pinene and related monoterpenes by Pseudomonas sp. strain PIN. Process Biochem. 2002, 37, 739–745. doi: 10.1016/S0032-9592(01)00262-X
	Sphingobium sp. NCIMB 11671 (former Pseudomonas ﬂuorescens NCIMB 11671)	α-pinene, 3,4-dimethyl pentanoic acid	-	-	Bicas, J. L.; Fontanille, P.; Pastore, G. M.; Larroche, C. Characterization of monoterpene biotransformation in two pseudomonads. J. Appl. Microbiol. 2008, 105, 1991-2001. doi: 10.1111/j.1365-2672.2008.03923.x
(±)-Camphor	Novosphingobium aromaticivorans DSM12444/ATCC 700278D-5	5-exo-hydroxycamphor, 5-oxocamphor	-	Genbank accession CP000248.1	Bell, S. G.; Dale, A.; Rees, N. H.; Wong, L. L. A cytochrome P450 class I electron transfer system from Novosphingobium aromaticivorans. Appl. Microbiol. Biotechnol. 2010, 86, 163–175. doi: 10.1007/s00253-009-2234-y
	Pseudomonas putida ATCC 17453/NCIMB 10007 (strain PpG1) (CAM plasmid)	5-exo-hydroxycamphor, 2,5-diketocamphane, (+)-5-oxo-1,2-campholide	-	-	Taylor, D. G.; Trudgill, P. W. Camphor revisited: studies of 2,5-diketocamphane-1,2-monooxygenase from Pseudomonas putida ATCC 17453. J. Bacteriol. 1986, 165, 489–497. doi: 10.1128/jb.165.2.489-497.1986; Iwaki, H.; Grosse, S.; Bergeron, H.; Leisch, H.; Morley, K.; Hasegawa Y.; Lau, P. C. Camphor pathway redux: functional recombinant expression of 2, 5-and 3, 6-diketocamphane monooxygenases of Pse…
	Pseudomonas putida ATCC 29607 (strain PpG777)	5-oxo-hydroxycamphor	-	-	Poulos, T. L.; Finzel, B. C.; Gunsalus, I. C.; Wagner, G. C.; Kraut, J. The 2.6-A crystal structure of Pseudomonas putida cytochrome P-450. J. Biol. Chem. 1985, 260, 6122–6130.
	Rhodococcus sp. NCIMB 9784	6-endo-hydroxycamphor	-	-	Grogan, G.; Roberts, G. A.; Parsons, S.; Turner, N.J.; Flitsch, S.L. P450(camr), a cytochrome P450 catalysing the stereospeciﬁc 6-endo-hydroxylation of (1 R)-(+)-camphor. Appl. Microbiol. Biotechnol. 2002, 59(4–5), 449–454 doi: 10.1007/s00253-002-1054-0
1,8-Cineole	Citrobacter braakii	(1R)-6β-hydroxycineole	-	-	Slessor, K. E.; Hawkes, D. B.; Farlow, A.; Pearson, A. G.; Stok, J. E.; De Vos,s J. J. An in vivo cytochrome P450cin (CYP176A1) catalytic system for metabolite production. J. Mol. Catal. B Enzym. 2012, 79, 15-20. doi: 10.1016/j.molcatb.2012.03.007
	Novosphingobium aromaticivorans DSM12444/ATCC 700278D-5	(1S)-5α- hydroxycineole	-	Genbank accession CP000248.1	Stok, J. E.; Hall, E. A.; Stone, I. S.; Noble, M. C.; Wong, S. H.; Bell, S. G.; De Voss, J. J. In vivo and in vitro hydroxylation of cineole and camphor by cytochromes P450 CYP101A1, CYP101B1 and N242A CYP176A1. J. Mol. Catal. B Enzym. 2016, 128, 52-64. doi: 10.1016/j.molcatb.2016.03.004
	Novosphingobium subterranea	2-oxocineole, 6-oxocineole, 5,5-dimethyl-4-(3′-oxobutyl)-4,5-dihydrofuran-2(3H)-one)	-	-	Rasmussen, J. A. M.; Henderson, K. A.; Straffon, M. J.; Dumsday, G. J.; Coulton, J.; Zachariou, M. Two new biocatalysts for improved biological oxidation of 1, 8-cineole. Aust. J. Chem. 2006, 58(12), 912-916. doi: 10.1071/CH05204
	Pseudomonas flava UQM 1742	2-oxocineole, 2-endo-hydroxycineole, 2-exo-hydroxycineole, 2-exo-cineolylol, 2-endo-cineolylol, (1S,4R)-1,3,3-trimethyl-2-oxabicyclo[2,2,2]octan-6-one, lactone (R)-5,5-dimethyl-4-(3'-oxobutyl)-4,5-dihydrofuran-2(3H)-one	-	-	Carman, R. M.; Macrae, I. C.; Perkins, M. V. The oxidation of 1,8-cineole by Pseudomonas flava. Aust. J. Chem. 1986, 39, 1739-1746. doi: 10.1071/CH9861739; MacRae, I. C.; Alberts, V.; Carman, R. M.; Shaw, I. M. Products of 1, 8-cineole oxidation by a pseudomonad. Aust. J. Chem. 1979, 32(4), 917-922. doi: 10.1071/CH9790917
	Rhodococcus sp. C1	2-endo-hydroxycineole, 2-oxocineole	1,8-cineole generated up to 0.1 g L-1 2-endo-hydroxycineole, 7.0E-02 g L-1 2-oxo-cineole	-	Williams, D. R.; Trudgill, P. W.; Taylor, D. G. Metabolism of 1, 8-cineole by a Rhodococcus species: ring cleavage reactions. Microbiology. 1989, 135(7), 1957-1967. doi: 10.1099/00221287-135-7-1957
	Sphingobium yanoikuyae B2	(1S)-2α-hydroxy-1,8-cineole, (1R)-6α-hydroxy-1,8-cineole	-	Genbank accession GCF_001721245.1	Unterweger, B.; Bulach, D. M.; Scoble, J.; Midgley, D. J.; Greenfield, P.; Lyras, D.; Dumsday, G. J. CYP101J2, CYP101J3, and CYP101J4, 1, 8-cineole-hydroxylating cytochrome P450 monooxygenases from Sphingobium yanoikuyae strain B2. Appl. Environ. Microbiol. 2016, 82(22), 6507-6517. doi: 10.1128/AEM.02067-16
1,4-Cineole	Bacillus cereus UI-1477 (NRRL B14591)	(2R)-exo-hydroxy-1,4-cineole, (2R)-endo-hydroxy-1,4-cineole	-	-	Liu, W.; Rosazza, J.P. A soluble Bacillus cereus cytochrome P-450cin system catalyzes 1,4-cineole hydroxylations. Appl. Environ. Microbiol. 1993, 59(11), 3889–3893. doi: 10.1128/AEM.59.11.3889-3893.1993
2-Methylisoborneol	Pseudomonas sp. 19-rlim	2-methylenebornane, 4-methylcamphene	-	-	Eaton, R. W. Dehydration of the off-flavor chemical 2-methylisoborneol by the R-limonene-degrading bacteria Pseudomonas sp. strain 19-rlim and Sphingomonas sp. strain BIR2-rlima. Biodegradation. 2012, 23(2), 253-261. doi: 10.1007/s10532-011-9504-y
2-Methylisoborneol	Sphingomonas sp. BIR2-rlima	6-hydroxy-2-methylisoborneol, 5-hydroxy-2-methylisoborneol, 3-hydroxy-2-methylisoborneol, 2-methylenebornane, 4-methylcamphene	-	-	Eaton, R. W. Dehydration of the off-flavor chemical 2-methylisoborneol by the R-limonene-degrading bacteria Pseudomonas sp. strain 19-rlim and Sphingomonas sp. strain BIR2-rlima. Biodegradation. 2012, 23(2), 253-261. doi: 10.1007/s10532-011-9504-y
monocyclic backbone
Limonene	Castellaniella defragrans DSM 12143 (strain 65Phen)	perillyl alcohol, perillyl aldehyde	(R)-(+)-limonene generated up to 0.23 g L−1 perillyl alcohol, 0.23 g L−1 perillyl aldehyde, 0.25 g L−1 perillic acid;	Genbank accession HG916765.1	Petasch, J.; Disch, E.M.; Markert, S.; Becher, D.; Schweder, T.; Hüttel, B.; Reinhardt, R.; Harder, J. The oxygen-independent metabolism of cyclic monoterpenes in Castellaniella defragrans 65Phen. BMC Microbiol. 2014, 14, 164. doi: 10.1186/1471-2180-14-164.
	Bacillus pallidus BR425	carveol, carvone, α-terpineol	(R)-(+)-limonene generated up to 1.0E-02 g L−1 carveol, 7.5E-03 g L−1 carvone, 1.4E-03 g L−1 α-terpineol	-	Savithiry, N.; Gage, D.; Fu, W. J.; Orie,l P. Degradation of pinene by Bacillus pallidus BR425. Biodegradation. 1998, 9, 337–341. doi:10.1023/A:1008304603734
	Geobacillus stearothermophilus BR388	(−)-perillyl alcohol, perillyl aldehyde, α-terpineol as minor product	(S)-limonene generated up to 2.0E-02 g L−1 perillyl alcohol;	-	Chang, H. C.; Oriel, P. Bioproduction of perillyl alcohol and related monoterpenes by isolates of Bacillus stearothermophilus. J. Food Sci. 1994, 59(3), 660-662. doi: 10.1111/j.1365-2621.1994.tb05588.x
	Kosakonia cowanii 6L (former Enterobacter cowanii 6L)	γ-valerolactone, cryptone, perillyl alcohol, α-terpineol, γ-terpineol, linalool, dihydrolinalool	-	-	Park, Y. J.; Kim, I. C.; Chang, H. C. Microbial conversion of (+)-limonene by an Enterobacter agglomerans isolate. J. Microbiol. Biotechnol. 2003, 13(4), 636-639. ; Yang, E. J.; Park, Y. J.; Chang, H. C. Cloning of four genes involved in limonene hydroxylation from Enterobacter cowanii 6L. J. Microbiol. Biotechnol. 2007, 17(7), 1169-1176.
	Mycobacterium sp. HXN-1500	perilyl alcohol	-	-	van Beilen, J. B.; Smits, T. H.; Whyte, L. G.; Schorcht, S.; Röthlisberger, M.; Plaggemeier, T.; Witholt, B. Alkane hydroxylase homologues in Gram‐positive strains. Environ. Microbiol. 2002, 4(11), 676-682. doi: 10.1046/j.1462-2920.2002.00355.x.
	Pseudomonas putida DSM 12264 (strain GS1)	perillyl alcohol, perillyl aldehyde, perillic acid	(+)-limonene generated up to 31 g L-1 pirillic acid in fed-batch system;	-	Mirata, M. A.; Heerd, D.; Schrader, J. Integrated bioprocess for the oxidation of limonene to perillic acid with Pseudomonas putida DSM 12264. Process Biochem .2009, 44(7), 764-771. doi: 10.1016/j.procbio.2009.03.013
	Pseudomonas putida MTCC 1072	perillyl alcohol, sobrerol	limonene generated up to 0.67 g L−1 perillyl alcohol, 0.94 g L−1 p-menth-1-ene-6,8-diol	-	Chatterjee, T.; Bhattacharyya, D. K. Biotransformation of limonene by Pseudomonas putida. Appl. Microbiol. Biotechnol. 2001, 55, 541–546. doi:10.1007/s002530000538
	Pseudomonas sp. M1	limonene-1,2-diol	-	Genbank accession CP029485	Soares-Castro, P.; Montenegro-Silva, P.; Heipieper, H. J.; Santos, P. M. Functional characterization of a 28-kilobase catabolic island from Pseudomonas sp. strain M1 involved in biotransformation of β-myrcene and related plant-derived volatiles. Appl. Environ. Microbiol. 2017, 83(9). doi: 10.1128/AEM.03112-16
	Rhodococcus erythropolis DCL14	limonene-1,2-epoxide, limonene-1,2-diol, 1-hydroxy-2-oxolimonene, 3-Isopropenyl-6-oxoheptanoate	-	-	van der Werf, M. J.; Swarts, H. J.; De Bont, J. A. M. Rhodococcus erythropolis DCL14 contains a novel degradation pathway for limonene. Appl. Environ. Microbiol. 1999, 65, 2092–2102. doi: 10.1128/AEM.65.5.2092-2102.1999; van der Vlugt-Bergmans, C. J. B.; van der Werf, M. J. Genetic and biochemical characterization of a novel monoterpene epsilon-lactone hydrolase from Rhodococcus erythropolis DCL1…
		(−)-trans-carveol, (−)-carvone, dihydrocarvone, isopropenyl-7-methyl-2-oxo-oxepanone, hydroxyl-3-isopropenyl-heptanoate	-	-	van der Werf, M. J.; Swarts, H. J.; De Bont, J. A. M. Rhodococcus erythropolis DCL14 contains a novel degradation pathway for limonene. Appl. Environ. Microbiol. 1999, 65, 2092–2102. doi: 10.1128/AEM.65.5.2092-2102.1999; van der Vlugt-Bergmans, C. J. B.; van der Werf, M. J. Genetic and biochemical characterization of a novel monoterpene epsilon-lactone hydrolase from Rhodococcus erythropolis DCL1…
	Rhodococcus opacus DSM 44313 (strain PWD4)	trans-carveol, carvone	limonene generated up to 0.17 g L−1 trans-carveol, 4.4E-02 g L−1 carvone	-	Duetz, W. A.; Fjallman, A. H. M.; Ren, S. Y.; Jourdat, C.; Witholt, B. Biotransformation of D-limonene to (+) trans-carveol by toluene-grown Rhodococcus opacus PWD4 cells. Appl. Environ. Microbiol. 2001, 67, 2829–2832. doi:10.1128/AEM.67.6.2829-2832.2001
	Sphingobium sp. NCIMB 11671 (former Pseudomonas ﬂuorescens NCIMB 11671)	R-(+)-α-terpineol, S-(−)-α-terpineol	R-(+)-limonene generated up to 240 g L-1 R-(+)-α-terpineol in sunflower oil organic phase, in a fed-batch system	-	Molina, G.; Pessôa, M. G.; Bicas, J. L.; Fontanille, P.; Larroche, C.; Pastore, G. M. Optimization of limonene biotransformation for the production of bulk amounts of α-terpineol. Bioresour. Technol. 2019, 294, 122180. doi: 10.1016/j.biortech.2019.122180
	Xanthobacter sp. C20	limonene-8,9-epoxide	limonene generated up to 0.8 g L-1	-	Van der Werf, M. J.; Keijzer, P. M.; Van der Schaft, P. H. Xanthobacter sp. C20 contains a novel bioconversion pathway for limonene. J. Biotechnol. 2000, 84(2), 133-143. doi: 10.1016/S0168-1656(00)00348-5
α-Phellandrene	Castellaniella defragrans DSM 12143 (strain 65Phen)	p-cumic acid, geranic acid	α-phellandrene generated 4.1E-03 g L−1 p-cumic acid, 7.9E-02 g L−1 geranic acid;	-	Heyen, U.; Harder, J. Geranic acid formation, an initial reaction of anaerobic monoterpene metabolism in denitrifying Alcaligenes defragrans. Appl. Environ. Microbiol. 2000, 66(7), 3004-3009. doi: 10.1128/aem.66.7.3004-3009.2000
Limonene-1,2-oxide	Sphingobium sp. NCIMB 11671 (former Pseudomonas ﬂuorescens NCIMB 11671)	limonene-1,2-diol, 1-hydroxy-2-oxolimonene	-	-	Bicas, J. L.; Fontanille, P.; Pastore, G. M.; Larroche, C. Characterization of monoterpene biotransformation in two pseudomonads. J. Appl. Microbiol. 2008, 105(6), 1991-2001. doi: 10.1111/j.1365-2672.2008.03923.x
Perillyl alcohol	Geobacillus stearothermophilus BR388	perillyl aldehyde, perillic acid	perillyl alcohol generated up to 3.6E-02 g L-1 perillyl aldehyde, 0.23 g L-1 perillic acid	-	Chang, H. C.; Gage, D. A.; Oriel, P. J. Cloning and expression of a limonene degradation pathway from Bacillus stearothermophilus in Escherichia coli. J. Food Sci. 1995, 60(3), 551-553. doi: 10.1111/j.1365-2621.1995.tb09824.x
(-)-cis-Carveol	Streptomyces bottropensis SY-2-1	(4R,6R)-(+)-6,8-oxidomenth-l-en-9-ol	-	-	Noma, Y.; Nishimura, H.; Hiramoto, S.; Iwami, M.; Tatsum, C. A New compound,(4 R, 6 R)-(+)-6, 8-oxidomenth-1-en-9-ol produced by microbial conversion of (−)-cis-carveol. Agric. Biol. Chem. 1982, 46(11), 2871-2872. doi: 10.1080/00021369.1982.10865527
(+)-Carvone	Pseudomonas fragi NBRC 3458 (strain IFO 3458)	(+)-dihydrocarvone, (-)-dihydrocarveol	-	Genbank accession GCF_002091615.1	Noma, Y.; Nonomura, S.; Sakai, H. Epimerization of (−)-isodihydrocarvone to (−)-dihydrocarvone by Pseudomonas fragi IFO 3458. Agric. Biol. Chem. 1975, 39, 437–441. doi: 10.1080/00021369.1975.10861626
(2R,5R)-(+)-Dihydrocarvone	Rhodococcus sp. Phi1	lactone (+)-dihydrocarvide	-	-	Messiha, H. L.; Ahmed, S. T.; Karuppiah, V.; Suardíaz, R.; Ascue, Avalos G. A.; Fey, N.; Scrutton N. S. Biocatalytic routes to lactone monomers for polymer production. Biochemistry. 2018, 57(13), 1997-2008. doi: 10.1021/acs.biochem.8b00169
(-)-Menthone	Pseudomonas sp. HI-70	lactone menthide	-	-	Messiha, H. L.; Ahmed, S. T.; Karuppiah, V.; Suardíaz, R.; Ascue, Avalos G. A.; Fey, N.; Scrutton N. S. Biocatalytic routes to lactone monomers for polymer production. Biochemistry. 2018, 57(13), 1997-2008. doi: 10.1021/acs.biochem.8b00169
	Rhodococcus erythropolis DCL14	7-isopropyl-4-methyl-2-oxo-oxepanone	-	-	van der Werf, M. J.; Swarts, H. J.; De Bont, J. A. M. Rhodococcus erythropolis DCL14 contains a novel degradation pathway for limonene. Appl. Environ. Microbiol. 1999, 65, 2092–2102. doi: 10.1128/AEM.65.5.2092-2102.1999; van der Vlugt-Bergmans, C. J. B.; van der Werf, M. J. Genetic and biochemical characterization of a novel monoterpene epsilon-lactone hydrolase from Rhodococcus erythropolis DCL1…
α-Terpinol	Pseudomonas sp.	7-hydroxyterpineol	-	-	Hasemann, C. A.; Ravichandran, K. G.; Peterson, J. A.; Deisenhofer, J. Crystal structure and refinement of cytochrome P450terp at 2· 3 Å resolution. J. Mol. Biol. 1994, 236(4), 1169-1185. doi: 10.1016/0022-2836(94)90019-1
cis-p-Menthane	Pseudomonas mendocina SF	p-cis-menthan-1-ol	-	-	Tsukamoto, Y.; Nonomura, S.; Sakai, H. Isolation of a few metabolites from p-menthane and conditions for cis-p-menthan-1-ol production by Pseudomonas mendocina SF. Agric. Biol. Chem. 1977, 41(3), 435-444. doi: 10.1080/00021369.1977.10862517
p-Cymene	Aromatoleum aromaticum pCyN1	p-cumic alcohol, p-cumic aldehyde, p-cumic acid, 4-isopropylbenzylsuccinate	-	-	Strijkstra, A.; Trautwein, K.; Jarling, R.; Wöhlbrand, L.; Dörries, M.; Reinhardt, R.; Rabus, R. Anaerobic activation of p-cymene in denitrifying β-proteobacteria: methyl group hydroxylation versus addition to fumarate. Appl. Environ. Microbiol. 2014, 80(24), 7592-7603. doi: 10.1128/AEM.02385-14
	Pseudomonas putida ATCC 700007 (strain F1)	p-cumic alcohol, p-cumic aldehyde, p-cumic acid, cis-2,3-dihydroxy-2,3-dihydro-p-cumate, 2,3-dihydroxy-p-cumate, 2-hydroxy-3-carboxy-6-oxo-7-methylocta-2,4-dienoate, 2-hydroxy-6-oxo-7-methylocta-2,4-dienoate, 2-hydroxypenta-2,4-dienoate	-	Genbank accession GCF_000016865.1	Eaton, R. W. p-Cumate catabolic pathway in Pseudomonas putida F1: cloning and characterization of DNA carrying the cmt operon. J. Bacteriol. 1996, 178, 1351–1362. doi: 10.1128/jb.178.5.1351-1362.1996; Eaton, R. W. p-Cymene catabolic pathway in Pseudomonas putida F1: cloning and characterization of DNA encoding conversion of p-cymene to p-cumate. J. Bacteriol. 1997, 179, 3171–3180. doi: 10.1128/jb…
	Pseudomonas sp. NCIMB 10687 (strain PIN)	p-cumic acid	-	-	Yoo, S. K.; Day, D. F. Bacterial metabolism of α- and β-pinene and related monoterpenes by Pseudomonas sp. strain PIN. Process. Biochem. 2002, 37, 739–745. doi: 10.1016/S0032-9592(01)00262-X
	Thauera sp. pCyN2	p-cumic acid, 4-isopropylbenzylsuccinate	-	-	Strijkstra, A.; Trautwein, K.; Jarling, R.; Wöhlbrand, L.; Dörries, M.; Reinhardt, R.; Rabus, R. Anaerobic activation of p-cymene in denitrifying β-proteobacteria: methyl group hydroxylation versus addition to fumarate. Appl. Environ. Microbiol. 2014, 80(24), 7592-7603. doi: 10.1128/AEM.02385-14
monocyclic aromatic backbone
Eugenol	Pseudomonas nitroreducens Jin1	coniferyl alcohol, vanillic acid, ferulic acid	eugenol generated up to 9.0E-02 g L−1 coniferyl alcohool, 6.8E-03 g L−1 ferulic acid, 1.3E-02 g L−1 vanillic acid;	-	Unno, T.; Kim, S. J.; Kanaly, R. A.; Ahn, J. H.; Kang, S. I.; Hur, H. G. Metabolic characterization of newly isolated Pseudomonas nitroreducens Jin1 growing on eugenol and isoeugenol. J. Agric. Food Chem. 2007, 55(21), 8556-8561. doi: 10.1021/jf0715929
Isoeugenol	Pseudomonas nitroreducens Jin1	vanillin, vanillic acid	isoeugenol generated up to 1.6E-02 g L−1 vanillin, 3.3E-03 g L−1 vanillic acid;	-	Unno, T.; Kim, S. J.; Kanaly, R. A.; Ahn, J. H.; Kang, S. I.; Hur, H. G. Metabolic characterization of newly isolated Pseudomonas nitroreducens Jin1 growing on eugenol and isoeugenol. J. Agric. Food Chem. 2007, 55(21), 8556-8561. doi: 10.1021/jf0715929
acyclic backbone
β-Myrcene	Castellaniella defragrans DSM 12143 (strain 65Phen)	(S)-(+)-linalool, Geraniol, Geranial, trans-Geranic acid	β-myrcene generated up to 8.5E-02 g L−1 geranic acid (cell suspension)	Genbank accession HG916765.1	Brodkorb, D.; Gottschall, M.; Marmulla, R.; Lueddeke, F.; Harder, J. Linalool dehydratase-isomerase, a bifunctional enzyme in the anaerobic degradation of monoterpenes. J. Biol. Chem. 2010, 285, 30436–30442. doi:10.1074/jbc.M109.084244
			β-myrcene generated up to 9.9E-02 g L−1 geranic acid (cell-free cytosolic extracts from α-phellandrene-grown cells)		Brodkorb, D.; Gottschall, M.; Marmulla, R.; Lueddeke, F.; Harder, J. Linalool dehydratase-isomerase, a bifunctional enzyme in the anaerobic degradation of monoterpenes. J. Biol. Chem. 2010, 285, 30436–30442. doi:10.1074/jbc.M109.084244
	Pseudomonas aeruginosa PTCC 1074	dihydrolinalool, 2,6-dimethyloctane, α-terpineol	-	-	Esmaeili, A.; Hashemi, E. Biotransformation of myrcene by Pseudomonas aeruginosa. Chem. Cent. 2011, 5, 26–32 doi: 10.1186/1752-153X-5-26
	Pseudomonas putida S4-2	(E)-myrcen-8-ol, (E)-2-methyl-6-methylen-2,7-octadienoic acid, 4-methylene-5-hexenoic acid, (E)-4-methyl-3-hexenoic acid	-	-	Narushima, H.; Omori, T.; Minoda, Y. Microbial oxidation of β-myrcene. In Advances in Biotechnology, Vezina C., Singh K., Eds.; Pergamon Press: Oxford, 1982; pp. 525–531. doi: 10.1016/B978-0-08-025385-5.50089-4
	Pseudomonas sp. M1	myrcen-8-ol, myrcene aldehyde, (E)-2-methyl-6-methylen-2,7-octadienoic acid, (E)-4-methyl-3-hexenoic acid, 4-methylhexanoic acid, ipsdienol, isomyrcenol, p-mentha-1,5-dien-8-ol	-	Genbank accession CP029485	Soares-Castro, P.; Montenegro-Silva, P.; Heipieper, H. J.; Santos, P. M. Functional characterization of a 28-kilobase catabolic island from Pseudomonas sp. strain M1 involved in biotransformation of β-myrcene and related plant-derived volatiles. Appl. Environ. Microbiol .2017, 83(9). doi: 10.1128/AEM.03112-16
		ipsdienol, isomyrcenol and p-mentha-1,5-dien-8-ol produced in M1-C19 and M1-N22 mutants	-		Soares-Castro, P.; Montenegro-Silva, P.; Heipieper, H. J.; Santos, P. M. Functional characterization of a 28-kilobase catabolic island from Pseudomonas sp. strain M1 involved in biotransformation of β-myrcene and related plant-derived volatiles. Appl. Environ. Microbiol .2017, 83(9). doi: 10.1128/AEM.03112-16
		isomyrcenol, carveol and carvone produced in M1-C38 mutant	-		Soares-Castro, P.; Montenegro-Silva, P.; Heipieper, H. J.; Santos, P. M. Functional characterization of a 28-kilobase catabolic island from Pseudomonas sp. strain M1 involved in biotransformation of β-myrcene and related plant-derived volatiles. Appl. Environ. Microbiol .2017, 83(9). doi: 10.1128/AEM.03112-16
	Rhodococcus erythropolis MLT1	geraniol	-	-	Thompson, M. L.; Marriott, R.; Dowle, A.; Grogan, G. Biotransformation of β-myrcene to geraniol by a strain of Rhodococcus erythropolis isolated by selective enrichment from hop plants. Appl. Microbiol. Biotechnol. 2010, 85, 721–730. doi: 10.1007/s00253-009-2182-6
Linalool	Castellaniella defragrans DSM 12143 (strain 65Phen)	geraniol, geranial, geranic acid	-	Genbank accession HG916765.1	Lueddeke, F.; Wuelfing, A.; Timke, M.; Germer, F.; Weber J.; Dikfidan, A. Geraniol and geranial dehydrogenases induced in anaerobic monoterpene degradation by Castellaniella defragrans. Appl. Environ. Microbiol. 2012, 78, 2128–2136. doi: 10.1128/AEM.07226-11
	Novosphingobium aromaticivorans DSM12444/ATCC 700278D-5	8-hydroxylinalool, 8-oxolinalool	-	Genbank accession CP000248.1	Bell, S. G.; Dale, A.; Rees, N. H.; Wong, L. L. A cytochrome P450 class I electron transfer system from Novosphingobium aromaticivorans. Appl. Microbiol. Biotechnol. 2010, 86, 163–175. doi: 10.1007/s00253-009-2234-y
	Pseudomonas putida ATCC 29607 (strain PpG777)	8-hydroxylinalool, 8-oxolinalool, linalool oxide, oleuropeic acid	-	-	Ullah, A. J. H.; Murray, R. I.; Bhattacharyya, P. K.; Wagner, G. C.; Gunsalus, I. C. Protein components of a cytochrome P-450 linalool 8-methyl hydroxylase. J. Biol. Chem. 1990, 265, 1345–1351 doi: ; Renganathan, V.; Madyastha, K.M. Linalyl Acetate Is Metabolized by Pseudomonas incognita with the Acetoxy Group Intact. Appl. Environ. Microbiol. 1983, 45, 6–15.
	Pseudomonas sp. M1	geraniol, geranic acid	-	Genbank accession CP029485	Soares-Castro, P.; Montenegro-Silva, P.; Heipieper, H. J.; Santos, P. M. Functional characterization of a 28-kilobase catabolic island from Pseudomonas sp. strain M1 involved in biotransformation of β-myrcene and related plant-derived volatiles. Appl. Environ. Microbiol .2017, 83(9). doi: 10.1128/AEM.03112-16
	Thauera linaloolentis DSM 12138 (strain 47Lol)	geraniol, geranial, geranic acid	linalool generated up to 3.3E-02 g L−1 geranic acid	Genbank accession GCF_000621305.1	Marmulla, R.; Šafarić, B.; Markert, S.; Schweder, T.; Harder, J. Linalool isomerase, a membrane-anchored enzyme in the anaerobic monoterpene degradation in Thauera linaloolentis 47Lol. BMC Biochem. 2016, 17(1), 6. doi: 10.1186/s12858-016-0062-0
β-Citronellol	Pseudomonas aeruginosa PA01	citronellal, citronellic acid, citronellyl-CoA, cis-geranyl-CoA, citral, geranic acid	-	Genbank accession GCA_000006765.1	Förster-Fromme, K.; Höschle, B.; Mack C.; Bott, M.; Armbruster, W.; Jendrossek, D. Identification of genes and proteins necessary for catabolism of acyclic terpenes and leucine/isovalerate in Pseudomonas aeruginosa. Appl. Environ. Microbiol. 2006, 72, 4819–4828. doi: 10.1128/AEM.00853-06;
	Pseudomonas citronellolis DSM 50332/ATCC 13674	citronellal, citronellic acid, citronellyl-CoA, cis-geranyl-CoA	-	Genbank accession PISI00000000	Förster-Fromme, K.; Jendrossek, D. Identification and characterization of the acyclic terpene utilization gene cluster of Pseudomonas citronellolis. FEMS Microbiol. Lett. 2006, 264(2), 220-5. doi: 10.1111/j.1574-6968.2006.00454.x
	Pseudomonas protegens Pf-5	citronellal, citronellic acid, citronellyl-CoA, cis-geranyl-CoA	-	Genbank accession CP000076.1	Förster-Fromme, K.; Höschle, B.; Mack C.; Bott, M.; Armbruster, W.; Jendrossek, D. Identification of genes and proteins necessary for catabolism of acyclic terpenes and leucine/isovalerate in Pseudomonas aeruginosa. Appl. Environ. Microbiol. 2006, 72, 4819–4828. doi: 10.1128/AEM.00853-06;
	Pseudomonas sp. M1	citronellic acid, geraniol, geranic acid	-	Genbank accession CP029485	Soares-Castro, P.; Montenegro-Silva, P.; Heipieper, H. J.; Santos, P. M. Functional characterization of a 28-kilobase catabolic island from Pseudomonas sp. strain M1 involved in biotransformation of β-myrcene and related plant-derived volatiles. Appl. Environ. Microbiol .2017, 83(9). doi: 10.1128/AEM.03112-16
Citronellal	Pseudomonas convexa	citronellic acid, citronellol, dihydrocitronellol, 3,7-dimethyloctane-1,7-diol, menthol	-	-	Joglekar, S.S.; Dhavlikar, R.S. Microbial transformation of terpenoids. I. Indentification of metabolites produced by a Pseudomonad from citronellal and citral. Appl. Microbiol. 1969, 18, 1084–1087.
