# Supplementary material for: Current Advances in the Bacterial Toolbox for the Biotechnological Production of Monoterpene-Based Aroma Compounds
Source: Molecules. 2020 Dec 28;26(1):91. doi: 10.3390/molecules26010091 (PMC7794910; doi:10.3390/molecules26010091)
Supplement: Supplementary file 1 [file molecules-26-00091-s001.zip › Supplementary_Material_Soares-Castro_et_al/Table S2.xlsx]

## Sheet: Table S2
Table S2: Bacterial monoterpene-catabolizing modules characterized at the genetic and/or protein level, envisaging potential biotechnological applications.
Monoterpene catabolic pathway	Enzymes	Source	Uniprot Accession number wt	Product	Ref
bicyclic backbone
α-Pinene	cytochrome P450BM-3 CYP102A1 wt and mutant V26T/R47F/A74G/F87V/L188K	Bacillus megaterium ATCC 14581	CPXB_BACMB	oxygenation of (+)-α-pinene to (+)-cis-verbenol, (+)-trans-verbenol, α-pinene epoxide, (+)-verbenone, (+)-myrtenol, sobrerol	Hernandez-Ortega, A.; Vinaixa, M.; Zebec, Z.; Takano, E.; Scrutton, N. S. A toolbox for diverse oxyfunctionalisation of monoterpenes. Sci. Rep. 2018, 8(1), 1-8. doi: 10.1038/s41598-018-32816-1
	cytochrome P450BM-3 CYP102A1 wt and mutant V26T/R47F/A74G/F87V/L188K	Bacillus megaterium ATCC 14581	CPXB_BACMB	oxygenation of (-)-α-pinene to (-)-cis-verbenol, (-)-trans-verbenol, α-pinene epoxide, (-)-verbenone, (-)-myrtenol, sobrerol	Hernandez-Ortega, A.; Vinaixa, M.; Zebec, Z.; Takano, E.; Scrutton, N. S. A toolbox for diverse oxyfunctionalisation of monoterpenes. Sci. Rep. 2018, 8(1), 1-8. doi: 10.1038/s41598-018-32816-1
	cytochrome P450cam CYP101A1 (CamABC) mutants F87A/Y96F, F87W/Y96F/L244A, Y96F/L244A/V247L	Pseudomonas putida ATCC 17453/NCIMB 10007 (strain PpG1) (CAM plasmid-borne)	CPXA_PSEPU, CAMA_PSEPU, PUTX_PSEPU	differential oxygention of (+)-α-pinene to (+)-cis-verbenol, (+)-trans-verbenol, (+)-R-α-pinene epoxide, (+)-verbenone, (+)-myrtenol, sobrerol	Hernandez-Ortega, A.; Vinaixa, M.; Zebec, Z.; Takano, E.; Scrutton, N. S. A toolbox for diverse oxyfunctionalisation of monoterpenes. Sci. Rep. 2018, 8(1), 1-8. doi: 10.1038/s41598-018-32816-1
	cytochrome P450cam CYP101A1 (CamABC) mutants F87A/Y96F, F87W/Y96F/L244A, Y96F/L244A/V247L	Pseudomonas putida ATCC 17453/NCIMB 10007 (strain PpG1) (CAM plasmid-borne)	CPXA_PSEPU, CAMA_PSEPU, PUTX_PSEPU	differential oxygenation of (-)-α-pinene to (-)-cis-verbenol, (-)-trans-verbenol, (-)-R-α-pinene epoxide, (-)-verbenone, (-)-myrtenol, sobrerol	Hernandez-Ortega, A.; Vinaixa, M.; Zebec, Z.; Takano, E.; Scrutton, N. S. A toolbox for diverse oxyfunctionalisation of monoterpenes. Sci. Rep. 2018, 8(1), 1-8. doi: 10.1038/s41598-018-32816-1
α-Pinene oxide	α-pinene oxide lyase Prα-POL (EC 5.5.1.10)	Pseudomonas rhodesiae CIP 107491 (strain PF1)	A0A0U2U334_9PSED	ring cleavage of α-pinene oxide to isonovalal	Dubessay, P.; Larroche, C.; Fontanille, P. Cloning and Characterization of the Gene Encoding Alpha-Pinene Oxide Lyase Enzyme (Prα-POL) from Pseudomonas rhodesiae CIP 107491 and Production of the Recombinant Protein in Escherichia coli. Appl. Biochem. Biotechnol. 2018, 185(3), 676-690. doi: 10.1007/s12010-017-2685-z
β-Pinene	cytochrome P450BM-3 CYP102A1 wt	Bacillus megaterium ATCC 14581	CPXB_BACMB	differential oxygenation of (-)-β-pinene to (‐)‐trans‐pinocarveol, (‐)‐cis‐myrtanol, 7‐hydroxyterpineol, perillyl alcohol, p‐menthadien‐7‐ol	Hernandez-Ortega, A.; Vinaixa, M.; Zebec, Z.; Takano, E.; Scrutton, N. S. A toolbox for diverse oxyfunctionalisation of monoterpenes. Sci. Rep. 2018, 8(1), 1-8. doi: 10.1038/s41598-018-32816-1
	cytochrome P450BM-3 CYP102A1 wt	Bacillus megaterium ATCC 14581	CPXB_BACMB	differential oxygenation of (+)-β-pinene to (+)‐trans‐pinocarveol, (+)‐cis‐myrtenol, 7‐hydroxyterpineol, perillyl alcohol, p‐menthadien‐7‐ol	Hernandez-Ortega, A.; Vinaixa, M.; Zebec, Z.; Takano, E.; Scrutton, N. S. A toolbox for diverse oxyfunctionalisation of monoterpenes. Sci. Rep. 2018, 8(1), 1-8. doi: 10.1038/s41598-018-32816-1
	cytochrome P450cam CYP101A1 (CamABC) mutants Y96F, Y96F/V247L, F87W/Y96F/V247L	Pseudomonas putida ATCC 17453/NCIMB 10007 (strain PpG1) (CAM plasmid-borne)	CPXA_PSEPU, CAMA_PSEPU, PUTX_PSEPU	differential oxygenation of (-)-β-pinene to (‐)‐myrtenol, (‐)‐cis‐myrtanol, 7‐hydroxy‐terpineol, perillyl alcohol, p‐menthadien‐7‐ol	Hernandez-Ortega, A.; Vinaixa, M.; Zebec, Z.; Takano, E.; Scrutton, N. S. A toolbox for diverse oxyfunctionalisation of monoterpenes. Sci. Rep. 2018, 8(1), 1-8. doi: 10.1038/s41598-018-32816-1
	cytochrome P450cam CYP101A1 (CamABC) mutants Y96F, Y96F/V247L, F87W/Y96F/V247L	Pseudomonas putida ATCC 17453/NCIMB 10007 (strain PpG1) (CAM plasmid-borne)	CPXA_PSEPU, CAMA_PSEPU, PUTX_PSEPU	differential oxygenation of (+)-β-pinene to (+)‐trans‐pinocarveol, (+)‐cis‐myrtanol, p‐menthadien‐7‐ol, perillyl alcohol, 7‐hydroxyterpineol	Hernandez-Ortega, A.; Vinaixa, M.; Zebec, Z.; Takano, E.; Scrutton, N. S. A toolbox for diverse oxyfunctionalisation of monoterpenes. Sci. Rep. 2018, 8(1), 1-8. doi: 10.1038/s41598-018-32816-1
(+)‐Carene	cytochrome P450BM-3 CYP102A1 wt	Bacillus megaterium ATCC 14581	CPXB_BACMB	differential oxygenation of (+)‐carene to p‐mentha‐1,5‐dien‐8‐ol, p‐mentha‐1,3‐dien‐8‐ol	Hernandez-Ortega, A.; Vinaixa, M.; Zebec, Z.; Takano, E.; Scrutton, N. S. A toolbox for diverse oxyfunctionalisation of monoterpenes. Sci. Rep. 2018, 8(1), 1-8. doi: 10.1038/s41598-018-32816-1
	cytochrome P450cam CYP101A1 (CamABC) mutants Y96F, Y96F/V247L, F87W/Y96F/V247L	Pseudomonas putida ATCC 17453/NCIMB 10007 (strain PpG1) (CAM plasmid-borne)	CPXA_PSEPU, CAMA_PSEPU, PUTX_PSEPU	differential oxygenation of (+)‐carene to p‐mentha‐1,5‐dien‐8‐ol, p‐mentha‐1,3‐dien‐8‐ol	Hernandez-Ortega, A.; Vinaixa, M.; Zebec, Z.; Takano, E.; Scrutton, N. S. A toolbox for diverse oxyfunctionalisation of monoterpenes. Sci. Rep. 2018, 8(1), 1-8. doi: 10.1038/s41598-018-32816-1
Camphor	camphor 5-monooxygenase cytochrome P450 CYP101D1, CYP101D2	Novosphingobium aromaticivorans DSM12444/ATCC 700278D-5	locus_tag Saro_0514, Saro_1478, Saro_0216, Saro_1477	oxygenation of (±)-camphor to 5-exo-hydroxycamphor	Bell, S. G.; Dale, A.; Rees, N. H.; Wong, L. L. A cytochrome P450 class I electron transfer system from Novosphingobium aromaticivorans. Appl. Microbiol. Biotechnol. 2010, 86, 163–175. doi: 10.1007/s00253-009-2234-y
	cytochrome P450 CYP101B1 wt	Novosphingobium aromaticivorans DSM12444/ATCC 700278D-5	locus_tag Saro_3533, Saro_0216, Saro_1477	oxygenation of (1R)-(+)-camphor to 5-exo-hydroxycamphor, 5-endo-hydroxycamphor, 6-endo-hydroxycamphor, 9-hydroxycamphor, 3-hydroxycamphor	Sarkar, M. R.; Bell, S. G. Complementary and selective oxidation of hydrocarbon derivatives by two cytochrome P450 enzymes of the same family. Catal. Sci. Technol. 2020, 10(17), 5983-5995. doi: 10.1039/D0CY01040E
	camphor 5-monooxygenase cytochrome P450cam CYP101A1 (CamABC) wt (EC 1.14.15.1)	Pseudomonas putida ATCC 17453/NCIMB 10007 (strain PpG1) (CAM plasmid-borne)	CPXA_PSEPU, CAMA_PSEPU, PUTX_PSEPU	oxygenation of (±)-camphor to (±)-5-exo-hydroxycamphor	Poulos, T.L.; Finzel, B.C.; Gunsalus, I.C.; Wagner, G.C.; Kraut, J. The 2.6-A crystal structure of Pseudomonas putida cytochrome P-450. J. Biol. Chem. 1985, 260, 16122–16130.
	5-exo-hydroxycamphor dehydrogenase (CamD) (EC 1.1.1.327)	Pseudomonas putida ATCC 17453/NCIMB 10007 (strain PpG1) (CAM plasmid-borne)	FDEH_PSEPU	oxidation of (+)-5-oxo-hydroxycamphor to 2,5-diketocamphane	Taylor, D.G.; Trudgill, P.W. Camphor revisited: studies of 2,5-diketocamphane 1,2-monooxygenase from Pseudomonas putida ATCC 17453. J. Bacteriol. 1986, 165, 489–497. doi: 10.1128/jb.165.2.489-497.1986
	5-exo-hydroxycamphor dehydrogenase (CamD) (EC 1.1.1.327)	Pseudomonas putida ATCC 17453/NCIMB 10007 (strain PpG1) (CAM plasmid-borne)	FDEH_PSEPU	oxidation of (-)-5-oxo-hydroxycamphor to 3,6-diketocamphane	Taylor, D.G.; Trudgill, P.W. Camphor revisited: studies of 2,5-diketocamphane 1,2-monooxygenase from Pseudomonas putida ATCC 17453. J. Bacteriol. 1986, 165, 489–497. doi: 10.1128/jb.165.2.489-497.1986
	2,5-diketocamphane 1,2-monooxygenase (BVMO - CamE25-1, CamE25-2) (EC 1.14.13.162)	Pseudomonas putida ATCC 17453/NCIMB 10007 (strain PpG1) (CAM plasmid-borne)	C12MO_PSEPU	oxygenation of (+)-2,5-diketocamphane to (+)-5-oxo-1,2-campholide	Taylor, D.G.; Trudgill, P.W. Camphor revisited: studies of 2,5-diketocamphane 1,2-monooxygenase from Pseudomonas putida ATCC 17453. J. Bacteriol. 1986, 165, 489–497. doi: 10.1128/jb.165.2.489-497.1986
	3,6-diketocamphane monooxygenase (BVMO - CamE36)	Pseudomonas putida ATCC 17453/NCIMB 10007 (strain PpG1) (CAM plasmid-borne)	C16MO_PSEPU	oxygenation of (-)-3,6-diketocamphane to (-)-5-oxo-1,2-campholide	Kadow, M.; Loschinski, K.; Saß, S.; Schmidt, M.; Bornscheuer, U. T. Completing the series of BVMOs involved in camphor metabolism of Pseudomonas putida NCIMB 10007 by identification of the two missing genes, their functional expression in E. coli, and biochemical characterization. Appl. Microbiol. Biotechnol. 2012, 96(2), 419-429. doi: 10.1007/s00253-011-3859-1
	2-oxo-Δ3-4,5,5-trimethylcyclopentenylacetyl-coenzymeA 1,2-monooxygenase (BVMO - CamG)	Pseudomonas putida ATCC 17453/NCIMB 10007 (strain PpG1) (CAM plasmid-borne)	OTEMO_PSEPU	oxygenation of 2-oxo-Δ3-4,5,5-trimethylcyclopentenylacetyl-CoA to the lactone [(2R)-3,3,4-trimethyl-6-oxo-3,6-dihydro-1H-pyran-2-yl]acetyl-CoA	Kadow, M.; Loschinski, K.; Saß, S.; Schmidt, M.; Bornscheuer, U. T. Completing the series of BVMOs involved in camphor metabolism of Pseudomonas putida NCIMB 10007 by identification of the two missing genes, their functional expression in E. coli, and biochemical characterization. Appl. Microbiol. Biotechnol. 2012, 96(2), 419-429. doi: 10.1007/s00253-011-3859-1
	6-oxocamphor hydrolase (CamK)	Rhodococcus sp. NCIMB 9784	CAMK_RHOSO	ring cleavage of 6-oxo-camphor to (2R,4S)-α-campholinic acid	Grogan, G.; Roberts, G. A.; Bougioukou, D.; Turner, N. J.; Flitsch, S. L. The Desymmetrization of Bicyclic β-Diketones by an Enzymatic Retro-Claisen Reaction. A new reaction of the crotonase superfamily. J. Biol. Chem. 2001, 276(16), 12565-12572. doi: 10.1074/jbc.M011538200
	cytochrome P450cin CYP176A1 (CinABC) wt	Citrobacter braakii	CINA_CITBR	oxygenation of camphor to 3-exo-hydroxycamphor, 3-endo-hydroxycamphor, 5-exo-hydroxycamphor, 5-endo-hydroxycamphor, 6-endo-hydroxycamphor	Slessor, K. E.; Hawkes, D. B.; Farlow, A.; Pearson, A. G.; Stok, J. E.; De Voss, J. J. An in vivo cytochrome P450cin (CYP176A1) catalytic system for metabolite production. J. Mol. Catal. B Enzym. 2012, 79, 15-20. doi: 10.1016/j.molcatb.2012.03.007
1,8-Cineole	1,8-cineole 2-endo-monooxygenase cytochrome P450cin CYP176A1 (CinABC) wt and mutant N242A	Citrobacter braakii	CINA_CITBR	oxygenation of 1,8-cineole to (1R)-6β-hydroxycineole	Slessor, K. E.; Hawkes, D. B.; Farlow, A.; Pearson, A. G.; Stok, J. E.; De Voss, J. J. An in vivo cytochrome P450cin (CYP176A1) catalytic system for metabolite production. J. Mol. Catal. B Enzym. 2012, 79, 15-20. doi: 10.1016/j.molcatb.2012.03.007
	(1R)-6β-hydroxycineole dehydrogenase CinD	Citrobacter braakii	D0EKR4_CITBR	oxidation of (1R)-6β-hydroxycineole to (1R)-6-ketocineole	Slessor, K. E.; Stok, J. E.; Cavaignac, S. M.; Hawkes, D. B.; Ghasemi, Y.; De Voss, J. J. Cineole biodegradation: Molecular cloning, expression and characterisation of (1R)-6β-hydroxycineole dehydrogenase from Citrobacter braakii. Bioorg. Chem. 2010, 38(2), 81-86. doi: 10.1016/j.bioorg.2009.12.003
	cytochrome P450 CYP101B1 wt	Novosphingobium aromaticivorans DSM12444/ATCC 700278D-5	locus_tag Saro_3533, Saro_0216, Saro_1477	oxygenation of 1,8-cineole to (1S)-5α- hydroxycineole	Stok, J. E.; Hall, E. A.; Stone, I. S.; Noble, M. C.; Wong, S. H.; Bell, S. G.; De Voss, J. J. In vivo and in vitro hydroxylation of cineole and camphor by cytochromes P450 CYP101A1, CYP101B1 and N242A CYP176A1. J. Mol. Catal. B Enzym. 2016, 128, 52-64. doi: 10.1016/j.molcatb.2016.03.004
	cytochrome P450cam CYP101A1 (CamABC) wt and mutants Y96F, Y96F/V247L, F87W/Y96F/V247L	Pseudomonas putida ATCC 17453/NCIMB 10007 (strain PpG1) (CAM plasmid-borne)	CPXA_PSEPU, CAMA_PSEPU, PUTX_PSEPU	differential oxygenation of 1,8-cineole to 6α-hydroxy-1,8-cineole, 5α-hydroxy-1,8-cineole, 3‐exo‐Hydroxy‐1,8‐cineole, 2‐Hydroxycineole	Lee, J. H.; Wong, S. H.; Stok, J. E.; Bagster, S. A.; Beckett, J.; Clegg, J. K.; Bell, S. G. Selective hydroxylation of 1, 8-and 1, 4-cineole using bacterial P450 variants. Arch. Biochem. Biophys. 2019, 663, 54-63. doi: 10.1016/j.abb.2018.12.025
	cytochrome P450 CYP101J2 wt	Sphingobium yanoikuyae B2	A0A1C9CIU0_SPHYA	differential oxygenation of 1,8-cineole to (1S)-2α-hydroxy-1,8-cineole, (1R)-6α-hydroxy-1,8-cineole, 1,3,3-trimethyl-2-oxabicyclo[2.2.2]octan-6-ol	Unterweger, B.; Bulach, D. M.; Scoble, J.; Midgley, D. J.; Greenfield, P.; Lyras, D.; Dumsday, G. J. CYP101J2, CYP101J3, and CYP101J4, 1, 8-Cineole-Hydroxylating Cytochrome P450 Monooxygenases from Sphingobium yanoikuyae Strain B2. Appl. Environ. Microbiol. 2016, 82(22), 6507-6517. doi: 10.1128/AEM.02067-16
	cytochrome P450 CYP101J3 wt	Sphingobium yanoikuyae B2	A0A1C9CIT0_SPHYA	differential oxygenation of 1,8-cineole to (1S)-2α-hydroxy-1,8-cineole, (1R)-6α-hydroxy-1,8-cineole, 1,3,3-trimethyl-2-oxabicyclo[2.2.2]octan-6-ol	Unterweger, B.; Bulach, D. M.; Scoble, J.; Midgley, D. J.; Greenfield, P.; Lyras, D.; Dumsday, G. J. CYP101J2, CYP101J3, and CYP101J4, 1, 8-Cineole-Hydroxylating Cytochrome P450 Monooxygenases from Sphingobium yanoikuyae Strain B2. Appl. Environ. Microbiol. 2016, 82(22), 6507-6517. doi: 10.1128/AEM.02067-16
	cytochrome P450 CYP101J4 wt	Sphingobium yanoikuyae B2	A0A1C9CIS5_SPHYA	differential oxygenation of 1,8-cineole to (1S)-2α-hydroxy-1,8-cineole, (1R)-6α-hydroxy-1,8-cineole, 1,3,3-trimethyl-2-oxabicyclo[2.2.2]octan-6-ol	Unterweger, B.; Bulach, D. M.; Scoble, J.; Midgley, D. J.; Greenfield, P.; Lyras, D.; Dumsday, G. J. CYP101J2, CYP101J3, and CYP101J4, 1, 8-Cineole-Hydroxylating Cytochrome P450 Monooxygenases from Sphingobium yanoikuyae Strain B2. Appl. Environ. Microbiol. 2016, 82(22), 6507-6517. doi: 10.1128/AEM.02067-16
1,4-Cineole	cytochrome P450cin CYP176A1 (CinABC) wt	Citrobacter braakii	CINA_CITBR	oxygenation of 1,4-cineole to 8-hydroxy-1,4-cineole, 2β-hydroxy-1,4-cineole, 3β-hydroxy-1,4-cineole	Lee, J. H.; Wong, S. H.; Stok, J. E.; Bagster, S. A.; Beckett, J.; Clegg, J. K.; Bell, S. G. Selective hydroxylation of 1, 8-and 1, 4-cineole using bacterial P450 variants. Arch. Biochem. Biophys. 2019, 663, 54-63. doi: 10.1016/j.abb.2018.12.025
	cytochrome P450 CYP101B1 wt	Novosphingobium aromaticivorans DSM12444/ATCC 700278D-5	locus_tag Saro_3533, Saro_0216, Saro_1477	oxygenation of 1,4-cineole to 6-endo-hydroxy-1,4-cineole, 2-endo-hydroxy-1,4-cineole	Sarkar, M. R.; Bell, S. G. Complementary and selective oxidation of hydrocarbon derivatives by two cytochrome P450 enzymes of the same family. Catal. Sci. Technol. 2020, 10(17), 5983-5995. doi: 10.1039/D0CY01040E
	cytochrome P450cam CYP101A1 (CamABC) mutant F87L/Y96F	Pseudomonas putida ATCC 17453/NCIMB 10007 (strain PpG1) (CAM plasmid-borne)	CPXA_PSEPU, CAMA_PSEPU, PUTX_PSEPU	oxygenation of 1,4-cineole to 8-hydroxy-1,4-cineole, 9-hydroxy-1,4-cineole, 2α-hydroxy-1,4-cineole, 2-keto-1,4-cineole	Lee, J. H.; Wong, S. H.; Stok, J. E.; Bagster, S. A.; Beckett, J.; Clegg, J. K.; Bell, S. G. Selective hydroxylation of 1, 8-and 1, 4-cineole using bacterial P450 variants. Arch. Biochem. Biophys. 2019, 663, 54-63. doi: 10.1016/j.abb.2018.12.025
	cytochrome P450cam CYP101A1 (CamABC) mutants F87W/Y96F/L244A, F87W/Y96F/L244A/V247L	Pseudomonas putida ATCC 17453/NCIMB 10007 (strain PpG1) (CAM plasmid-borne)	CPXA_PSEPU, CAMA_PSEPU, PUTX_PSEPU	oxygenation of 1,4-cineole to 8-hydroxy-1,4-cineole, 9-hydroxy-1,4-cineole, 2α-hydroxy-1,4-cineole, 2β-hydroxy-1,4-cineole, 3β-hydroxy-1,4-cineole, 3-keto-1,4-cineole	Lee, J. H.; Wong, S. H.; Stok, J. E.; Bagster, S. A.; Beckett, J.; Clegg, J. K.; Bell, S. G. Selective hydroxylation of 1, 8-and 1, 4-cineole using bacterial P450 variants. Arch. Biochem. Biophys. 2019, 663, 54-63. doi: 10.1016/j.abb.2018.12.025
(+)-Fenchone	cytochrome P450 CYP101B1 wt	Novosphingobium aromaticivorans DSM12444/ATCC 700278D-5	locus_tag Saro_3533, Saro_0216, Saro_1477	oxygenation of (+)-fenchone to 5-exo-hydroxyfenchone, 6-endo-hydroxyfenchone, 6-exo-hydroxyfenchone	Sarkar, M. R.; Bell, S. G. Complementary and selective oxidation of hydrocarbon derivatives by two cytochrome P450 enzymes of the same family. Catal. Sci. Technol. 2020, 10(17), 5983-5995. doi: 10.1039/D0CY01040E
Fenchyl acetate	cytochrome P450 CYP101B1 wt	Novosphingobium aromaticivorans DSM12444/ATCC 700278D-5	locus_tag Saro_3533, Saro_0216, Saro_1477	oxygenation of fenchyl acetate to 5-exo-hydroxyfenchyl acetate,	Sarkar, M. R.; Bell, S. G. Complementary and selective oxidation of hydrocarbon derivatives by two cytochrome P450 enzymes of the same family. Catal. Sci. Technol. 2020, 10(17), 5983-5995. doi: 10.1039/D0CY01040E
Myrtenyl acetate	cytochrome P450 CYP101B1 wt	Novosphingobium aromaticivorans DSM12444/ATCC 700278D-5	locus_tag Saro_3533, Saro_0216, Saro_1477	oxygenation of myrtenyl acetate to cis-4-hydroxy-myrtenyl acetate, 4-oxo-myrtenyl acetate	Sarkar, M. R.; Bell, S. G. Complementary and selective oxidation of hydrocarbon derivatives by two cytochrome P450 enzymes of the same family. Catal. Sci. Technol. 2020, 10(17), 5983-5995. doi: 10.1039/D0CY01040E
Bornyl acetate	cytochrome P450 CYP101B1 wt	Novosphingobium aromaticivorans DSM12444/ATCC 700278D-5	locus_tag Saro_3533, Saro_0216, Saro_1477	oxygenation of bornyl acetate to 5-exo-isobornyl acetate, 9-hydroxybornyl acetate	Sarkar, M. R.; Bell, S. G. Complementary and selective oxidation of hydrocarbon derivatives by two cytochrome P450 enzymes of the same family. Catal. Sci. Technol. 2020, 10(17), 5983-5995. doi: 10.1039/D0CY01040E
monocyclic backbone
Limonene	limonene dehydrogenase (CtmABE)	Castellaniella defragrans DSM 12143 (strain 65Phen)	W8X9R6_CASDE, W8X092_CASDE, W8X5L3_CASDE	oxygenation of (R)-(+)-limonene to perillyl alcohol	Petasch, J.; Disch, E.M.; Markert, S.; Becher, D.; Schweder, T.; Hüttel, B.; Reinhardt, R.; Harder, J. The oxygen-independent metabolism of cyclic monoterpenes in Castellaniella defragrans 65Phen. BMC Microbiol. 2014, 14, 164. doi: 10.1186/1471-2180-14-164
	geraniol dehydrogenase GeoA	Castellaniella defragrans DSM 12143 (strain 65Phen)	GEOA_CASDE	oxidation of (S)-(-)-perillyl alcohol to (S)-(-)-perillyl aldehyde	Lueddeke, F.; Wuelfing, A.; Timke, M.; Germer, F.; Weber, J.; Dikfidan, A. Geraniol and geranial dehydrogenases induced in anaerobic monoterpene degradation by Castellaniella defragrans. Appl. Environ. Microbiol. 2012, 78, 2128–2136. doi: 10.1128/AEM.07226-11;
	geranial dehydrogenase GeoB	Castellaniella defragrans DSM 12143 (strain 65Phen)	GEOB_CASDE	oxidation of (S)-(-)-perillyl aldehyde to (S)-(-)-perillic acid	Lueddeke, F.; Wuelfing, A.; Timke, M.; Germer, F.; Weber, J.; Dikfidan, A. Geraniol and geranial dehydrogenases induced in anaerobic monoterpene degradation by Castellaniella defragrans. Appl. Environ. Microbiol. 2012, 78, 2128–2136. doi: 10.1128/AEM.07226-11;
	(S)-limonene 7-monooxygenase (EC 1.14.13.49)	Geobacillus stearothermophilus BR388	LIHY_GEOSE	oxygenation of (S)-limonene to (−)-perillyl alcohol	Chang, H. C.; Oriel, P. Bioproduction of perillyl alcohol and related monoterpenes by isolates of Bacillus stearothermophilus. J. Food Sci. 1994, 59(3), 660-662. doi: 10.1111/j.1365-2621.1994.tb05588.x
	limonene hydroxylase CD6-1	Kosakonia cowanii 6L	A7YIW0_9ENTR	oxygenation of limonene to perillyl alcohol, γ-terpineol	Yang, E. J.; Park, Y. J.; Chang, H. C. Cloning of four genes involved in limonene hydroxylation from Enterobacter cowanii 6L. J. Microbiol. Biotechnol. 2007, 17(7), 1169-1176.
	limonene-1,2-monooxygenase (LimB) (EC 1.14.13.107)	Rhodococcus erythropolis DCL14	LIMB_RHOER	oxygenation of (R)- and (S)-limonene to limonene-1,2-epoxide	van der Werf, M.J.; Orru, R.V.A.; Overkamp, K.M.; Swarts, H.J.; Osprian, I.; Steinreiber, A.; De Bont, J.A.M.; Faber, K. Substrate specificity and stereospecificity of limonene-1,2-epoxide hydrolase from Rhodococcus erythropolis DCL14; an enzyme showing sequential and enantioconvergent substrate conversion. Appl. Microbiol. Biotechnol. 1999, 52, 380–385. doi: 10.1007/s002530051535
	limonene-1,2-epoxide hydrolase (LimA) (EC 3.3.2.8)	Rhodococcus erythropolis DCL14	LIMA_RHOER	oxidation of limonene-1,2-epoxide to limonene-1,2-diol	van der Werf, M.J.; Swarts, H.J.; De Bont, J.A.M. Rhodococcus erythropolis DCL14 contains a novel degradation pathway for limonene. Appl. Environ. Microbiol. 1999, 65, 2092–2102. doi: 10.1128/AEM.65.5.2092-2102.1999
	limonene 1,2-diol dehydrogenase (LimC) (EC 1.1.1.297)	Rhodococcus erythropolis DCL14	LIMC_RHOER	oxidation of limonene-1,2-diol to 1-hydroxy-p-menth-8-en-2-one	van der Werf, M.J.; Swarts, H.J.; De Bont, J.A.M. Rhodococcus erythropolis DCL14 contains a novel degradation pathway for limonene. Appl. Environ. Microbiol. 1999, 65, 2092–2102. doi: 10.1128/AEM.65.5.2092-2102.1999
	cytochrome P450 CYP153A6 wt	Mycobacterium sp. HXN-1500	Q65A64_9MYCO, Q65A62_9MYCO, Q65A63_9MYCO	oxygenation of (-)-limonene to (−)-perillyl alcohol, perillyl aldehyde, perillic acid	Van Beilen, J.B.; Holtackers, R.; Lüscher, D.; Bauer, U.; Witholt, B.; Duetz, W.A. Biocatalytic production of perillyl alcohol from limonene by using a novel Mycobacterium sp. cytochrome P450 alkane hydroxylase expressed in Pseudomonas putida. Appl. Environ. Microbiol. 2005, 71(4), 1737–1744. 10.1128/AEM.71.4.1737-1744.2005
	cytochrome P450BM-3 CYP102A1 mutant A328F	Bacillus megaterium ATCC 14581	CPXB_BACMB	epoxidation of R)-(+)-limonene to (R)-8,9-limonene epoxide	Whitehouse, C.J.; Bel,l S.G.; Wong, L.L. P450(BM3) (CYP102A1): connecting the dots. Chem. Soc. Rev. 2012, 41(3), 1218–1260. doi: 10.1039/c1cs15192d
	cytochrome P450BM-3 CYP102A1 mutant A264V/A328V/L437F	Bacillus megaterium ATCC 14581	CPXB_BACMB	oxygenation of (R)-(+)-limonene to perillyl alcohol	Whitehouse, C.J.; Bel,l S.G.; Wong, L.L. P450(BM3) (CYP102A1): connecting the dots. Chem. Soc. Rev. 2012, 41(3), 1218–1260. doi: 10.1039/c1cs15192d
	cytochrome P450cam CYP101A1 (CamAB+ putidaredoxin + putidaredoxin reductase) wt	Pseudomonas putida ATCC 17453/NCIMB 10007 (strain PpG1) (CAM plasmid-borne)	CPXA_PSEPU, CAMA_PSEPU	oxygenation of (-)-limonene to (−)-perillyl alcohol	Kim, D.; De Montellano, P.R.O. Tricistronic overexpression of cytochrome P450cam, putidaredoxin, and putidaredoxin reductase provides a useful cell-based catalytic system. Biotechnol. Lett. 2009, 31(9), 1427–1431. doi: 10.1007/s10529-009-0016-3
Carveol	(-)-trans-carveol dehydrogenase (LimC) (EC 1.1.1.243)	Rhodococcus erythropolis DCL14	LIMC_RHOER	oxidation of (−)-trans-carveol to (−)-carvone	van der Werf, M.J.; Boot, A.M. Metabolism of carveol and dihydrocarveol in Rhodococcus erythropolis DCL14. Microbiology. 2000, 146, 1129–1141. doi: 10.1099/00221287-146-5-1129
	monoterpene ɛ-lactone hydrolase (MlhB)	Rhodococcus erythropolis DCL14	MLHB_RHOER	ring cleavage of the lactone (4R,7R)-4-isopropenyl-7-methyl-2-oxo-oxepanone (derived from (4R)-dihydrocarvone) to (3R)-6-hydroxy-3-isopropenylheptanoate	van der Vlugt-Bergmans, C. J. B.; Van der Werf, M. J. Genetic and biochemical characterization of a novel monoterpene epsilon-lactone hydrolase from Rhodococcus erythropolis DCL14. Appl. Environ. Microbiol. 2001, 67(2), 733-740. doi: 10.1128/AEM.67.2.733-741.2001
	monoterpene ɛ-lactone hydrolase (MlhB)	Rhodococcus erythropolis DCL14	MLHB_RHOER	ring cleavage of the lactone (3S,6R)-6-isopropenyl-3-methyl-2-oxo-oxepanone (derived from (4S)-dihydrocarvone) to 6-hydroxy-5isopropenyl-2-methylhexanoate	van der Vlugt-Bergmans, C. J. B.; Van der Werf, M. J. Genetic and biochemical characterization of a novel monoterpene epsilon-lactone hydrolase from Rhodococcus erythropolis DCL14. Appl. Environ. Microbiol. 2001, 67(2), 733-740. doi: 10.1128/AEM.67.2.733-741.2001
α-Terpineol	cytochrome P450terp (CYP108)	Pseudomonas sp.	CPXL_PSESP, TERPB_PSESP, TERPA_PSESP	oxygenation of α-terpinol to 7-hydroxyterpineol	Hasemann, C. A.; Ravichandran, K. G.; Peterson, J. A.; Deisenhofer, J. Crystal structure and refinement of cytochrome P450terp at 2· 3 Å resolution. J. Mol. Biol. 1994, 236(4), 1169-1185. doi: 10.1016/0022-2836(94)90019-1
p-Cymene	p-cymene monooxygenase (CymAa, CymAb) (EC 1.14.13.-)	Pseudomonas putida ATCC 700007 (strain F1)	O33456_PSEPU, O33457_PSEPU	oxygenation of p-cymene to p-cumic alcohol	Eaton, R. W. p-Cymene catabolic pathway in Pseudomonas putida F1: cloning and characterization of DNA encoding conversion of p-cymene to p-cumate. J. Bacteriol. 1997, 179, 3171–3180. doi: 10.1128/jb.179.10.3171-3180.1997
	p-cumic alcohol dehydrogenase (CymB) (EC 1.1.1.-)	Pseudomonas putida ATCC 700007 (strain F1)	O33454_PSEPU	oxidation of p-cumic alcohol to p-cumic aldehyde	Eaton, R. W. p-Cymene catabolic pathway in Pseudomonas putida F1: cloning and characterization of DNA encoding conversion of p-cymene to p-cumate. J. Bacteriol. 1997, 179, 3171–3180. doi: 10.1128/jb.179.10.3171-3180.1997
	p-cumic aldehyde dehydrogenase (CymC) (EC 1.2.1.-)	Pseudomonas putida ATCC 700007 (strain F1)	O33455_PSEPU	oxidation of p-cumic aldehyde to p-cumic acid	Eaton, R. W. p-Cymene catabolic pathway in Pseudomonas putida F1: cloning and characterization of DNA encoding conversion of p-cymene to p-cumate. J. Bacteriol. 1997, 179, 3171–3180. doi: 10.1128/jb.179.10.3171-3180.1997
	p-cumate 2,3-dioxygenase (CmtAa, CmtAb, CmtAc, CmtAd) (EC 1.14.12.-)	Pseudomonas putida ATCC 700007 (strain F1)	Q51973_PSEPU, Q51974_PSEPU, Q51975_PSEPU, Q51978_PSEPU	oxygenation of p-cumic acid to cis-2,3-dihydroxy-2,3-dihydro-p-cumate	Eaton, R. W. p-Cumate catabolic pathway in Pseudomonas putida F1: cloning and characterization of DNA carrying the cmt operon. J. Bacteriol. 1996, 178, 1351–1362. doi: 10.1128/jb.178.5.1351-1362.1996
	2,3-dihydroxy-2,3-dihydro-p-cumate dehydrogenase (CmtB) (EC 1.3.1.58)	Pseudomonas putida ATCC 700007 (strain F1)	CMTB_PSEPU	oxidation of cis-2,3-dihydroxy-2,3-dihydro-p-cumate to 2,3-dihydroxy-p-cumate	Eaton, R. W. p-Cumate catabolic pathway in Pseudomonas putida F1: cloning and characterization of DNA carrying the cmt operon. J. Bacteriol. 1996, 178, 1351–1362. doi: 10.1128/jb.178.5.1351-1362.1996
	2,3-dihydroxy-p-cumate dioxygenase (CmtC) (EC 1.13.11.-)	Pseudomonas putida ATCC 700007 (strain F1)	Q51976_PSEPU	oxygenation of 2,3-dihydroxy-p-cumate to 2-hydroxy-3-carboxy-6-oxo-7-methylocta-2,4-dienoate	Eaton, R. W. p-Cumate catabolic pathway in Pseudomonas putida F1: cloning and characterization of DNA carrying the cmt operon. J. Bacteriol. 1996, 178, 1351–1362. doi: 10.1128/jb.178.5.1351-1362.1996
γ‐Terpinene	cytochrome P450BM-3 CYP102A1 wt	Bacillus megaterium ATCC 14581	CPXB_BACMB	oxygenation of γ‐terpinene to (-)-p‐cymene, p‐cymen‐8‐ol, p‐cymen‐7‐ol, carvacrol, p‐mentha‐1,4‐dien‐7‐al, thymol	Hernandez-Ortega, A.; Vinaixa, M.; Zebec, Z.; Takano, E.; Scrutton, N. S. A toolbox for diverse oxyfunctionalisation of monoterpenes. Sci. Rep. 2018, 8(1), 1-8. doi: 10.1038/s41598-018-32816-1
	cytochrome P450cam CYP101A1 (CamABC) mutants Y96F, Y96F/V247L	Pseudomonas putida ATCC 17453/NCIMB 10007 (strain PpG1) (CAM plasmid-borne)	CPXA_PSEPU, CAMA_PSEPU, PUTX_PSEPU	differential oxygenation of γ‐terpinene to (-)-p‐cymene, p‐cymen‐8‐ol, p‐cymen‐7‐ol, carvacrol, p‐mentha‐1,4‐dien‐7‐al	Hernandez-Ortega, A.; Vinaixa, M.; Zebec, Z.; Takano, E.; Scrutton, N. S. A toolbox for diverse oxyfunctionalisation of monoterpenes. Sci. Rep. 2018, 8(1), 1-8. doi: 10.1038/s41598-018-32816-1
acyclic backbone
β-Myrcene	linalool dehydratase-(isomerase) LinD/Ldi (EC 4.2.1.127)	Castellaniella defragrans DSM 12143 (strain 65Phen)	LDI_CASDE	dehydration of β-myrcene to (S)-(+)-linalool	Brodkorb, D.; Gottschall, M.; Marmulla, R.; Lüddeke, F.; Harder, J. Linalool dehydratase-isomerase, a bifunctional enzyme in the anaerobic degradation of monoterpenes. J. Biol. Chem. 2010, 285(40), 30436-30442. doi: 10.1074/jbc.M109.084244; Nestl, B. M.; Geinitz, C.; Popa, S.; Rizek, S.; Haselbeck, R. J.; Stephen, R.; Man, H. Structural and functional insights into asymmetric enzymatic dehydratio…
	β-myrcene hydroxylase (MyrH)	Pseudomonas sp. M1	locus_tag PM1_0322855	hydroxylation of β-myrcene to myrcen-8-ol	Soares-Castro, P.; Montenegro-Silva, P.; Heipieper, H. J.; Santos, P. M. Functional characterization of a 28-kilobase catabolic island from Pseudomonas sp. strain M1 involved in biotransformation of β-myrcene and related plant-derived volatiles. Appl. Environ. Microbiol. 2017, 83(9). doi: 10.1128/AEM.03112-16
	myrcen-8-ol dehydrogenase (MyrB)	Pseudomonas sp. M1	locus_tag PM1_0322875	oxidation of myrcen-8-ol to myrcen-8-al	Soares-Castro, P.; Montenegro-Silva, P.; Heipieper, H. J.; Santos, P. M. Functional characterization of a 28-kilobase catabolic island from Pseudomonas sp. strain M1 involved in biotransformation of β-myrcene and related plant-derived volatiles. Appl. Environ. Microbiol. 2017, 83(9). doi: 10.1128/AEM.03112-16
Linalool	linalool (dehydratase)-isomerase LinD/Ldi (EC 4.2.1.127)	Castellaniella defragrans DSM 12143 (strain 65Phen)	LDI_CASDE	isomerisation of (S)-(+)-linalool to geraniol	Brodkorb, D.; Gottschall, M.; Marmulla, R.; Lüddeke, F.; Harder, J. Linalool dehydratase-isomerase, a bifunctional enzyme in the anaerobic degradation of monoterpenes. J. Biol. Chem. 2010, 285(40), 30436-30442. doi: 10.1074/jbc.M109.084244; Nestl, B. M.; Geinitz, C.; Popa, S.; Rizek, S.; Haselbeck, R. J.; Stephen, R.; Man, H. Structural and functional insights into asymmetric enzymatic dehydratio…
	linalool 8-monooxgenase cytochrome P450 CYP111A1 (EC 1.14.13.151) wt	Novosphingobium aromaticivorans DSM12444/ATCC 700278D-5	locus_tag Saro_0759, Saro_0216, Saro_1477	oxygenation of linalool to 8-hydroxylinalool, 8-oxolinalool	Bell, S. G.; Dale, A.; Rees, N. H.; Wong, L. L. A cytochrome P450 class I electron transfer system from Novosphingobium aromaticivorans. Appl. Microbiol. Biotechnol. 2010, 86, 163–175. doi: 10.1007/s00253-009-2234-y
	linalool 8-monooxygenase cytochrome P450lin LinC (CYP111A1) (EC 1.14.13.151)	Pseudomonas putida ATCC 29607 (strain PpG777)	CPXO_PSEPU	oxygenation of linalool to 8-hydroxylinalool, 8-oxolinalool	Ullah, A.J.; Murray, R.I.; Bhattacharyya, P.K.; Wagner, G.C.; Gunsalus, I.C. Protein components of a cytochrome P-450 linalool 8-methyl hydroxylase. J. Biol. Chem. 1990, 265, 1345–1351.
	cytochrome P450cam CYP101A1 (CamABC) mutant Y96F/L244A/V247A	Pseudomonas putida ATCC 17453/NCIMB 10007 (strain PpG1) (CAM plasmid-borne)	CPXA_PSEPU, CAMA_PSEPU, PUTX_PSEPU	oxygenation of linalool to 8-hydroxylinalool, dihydrolinalool, trans‐linalool oxide, cis‐linalool oxide, (-)‐pyranoid linalool oxide	Hernandez-Ortega, A.; Vinaixa, M.; Zebec, Z.; Takano, E.; Scrutton, N. S. A toolbox for diverse oxyfunctionalisation of monoterpenes. Sci. Rep. 2018, 8(1), 1-8. doi: 10.1038/s41598-018-32816-1
	linalool (dehydratase)-isomerase (EC 4.2.1.127)	Thauera linaloolentis DSM 12138 (strain 47Lol)	N6Z5E2_9RHOO	isomerisation of (S)-(+)-linalool to geraniol	Marmulla, R.; Šafarić, B.; Markert, S.; Schweder, T.; Harder, J. Linalool isomerase, a membrane-anchored enzyme in the anaerobic monoterpene degradation in Thauera linaloolentis 47Lol. BMC biochem. 2016, 17(1), 6. doi: 10.1186/s12858-016-0062-0
β-Citronellol	citronellyl-CoA dehydrogenase (EC 1.3.99.B2)	Pseudomonas aeruginosa PA01	Q9HZV8_PSEAE	oxidation of citronellyl-CoA to cis-geranyl-CoA	Förster-Fromme, K.; Chattopadhyay, A.; Jendrossek, D. Biochemical characterization of AtuD from Pseudomonas aeruginosa, the first member of a new subgroup of acyl-CoA dehydrogenases with specificity for citronellyl-CoA. Microbiology 2008, 154, 789-96. doi: 10.1099/mic.0.2007/014530-0
Geraniol	geraniol dehydrogenase GeoA (EC 1.1.1.347)	Castellaniella defragrans DSM 12143 (strain 65Phen)	GEOA_CASDE	oxidation of geraniol to geranial	Lueddeke, F.; Wuelfing, A.; Timke, M.; Germer, F.; Weber, J.; Dikfidan, A.; Geraniol and geranial dehydrogenases induced in anaerobic monoterpene degradation by Castellaniella defragrans. Appl. Environ. Microbiol. 2012, 78, 2128–2136. doi: 10.1128/AEM.07226-11;
	geranial dehydrogenase GeoB (EC 1.2.1.86)	Castellaniella defragrans DSM 12143 (strain 65Phen)	GEOB_CASDE	oxidation of geranial to trans-geranic acid	Lueddeke, F.; Wuelfing, A.; Timke, M.; Germer, F.; Weber, J.; Dikfidan, A.; Geraniol and geranial dehydrogenases induced in anaerobic monoterpene degradation by Castellaniella defragrans. Appl. Environ. Microbiol. 2012, 78, 2128–2136. doi: 10.1128/AEM.07226-11;
	cytochrome P450BM-3 CYP102A1 mutant R47L/Y51F/F87V	Bacillus megaterium ATCC 14581	CPXB_BACMB	epoxidation of geraniol to 6,7-epoxygeraniol	Watanabe, Y.; Laschat, S.; Budde, M.; Affolter, O.; Shimada, Y.; Urlacher, V. B. Oxidation of acyclic monoterpenes by P450 BM-3 monooxygenase: influence of the substrate E/Z-isomerism on enzyme chemo-and regioselectivity. Tetrahedron Lett. 2007, 63(38), 9413-9422. doi: 10.1016/j.tet.2007.06.104
	cytochrome P450BM-3 CYP102A1 mutant A264V/A328V/L437F	Bacillus megaterium ATCC 14581	CPXB_BACMB	oxidation of geraniol to 8‐hydroxygeraniol, geranic acid	Hernandez-Ortega, A.; Vinaixa, M.; Zebec, Z.; Takano, E.; Scrutton, N. S. A toolbox for diverse oxyfunctionalisation of monoterpenes. Sci. Rep. 2018, 8(1), 1-8. doi: 10.1038/s41598-018-32816-1
