# Supplementary material for: Current Advances in the Bacterial Toolbox for the Biotechnological Production of Monoterpene-Based Aroma Compounds
Source: Molecules. 2020 Dec 28;26(1):91. doi: 10.3390/molecules26010091 (PMC7794910; doi:10.3390/molecules26010091)
Supplement: Supplementary file 1 [file molecules-26-00091-s001.zip › Supplementary_Material_Soares-Castro_et_al/Table S3.xlsx]

## Sheet: Table S3
Table S3: Bacterial-based systems reported for the biosynthesis of monoterpenes. MVA, mevalonate pathway; MEP, 2-C-methyl-D-erythritol 4-phosphate pathway; GPPS/IspA, geranyl diphosphate synthase; Dxs, 1-deoxy-d-xylulose-5-phosphate synthase; Idi, isopentenyl diphosphate isomerase; AtoB, acetyl-CoA acetyltransferase, HMGS, hydroxymethylglutaryl-CoA synthase; HMGR, hydroxymethylglutaryl-CoA reduct…
Product	Biological systems	Expressed enzymes	Substrate	Reported yield	Ref
cell cultures
α-Pinene	Corynebacterium glutamicum	native MEP + GPPS and pinene synthases of Pinus taeda and Abies grandis	glucose	generated up to 1.7E-04 g L-1 α-pinene	Kang, M. K.; Eom, J. H.; Kim, Y.; Um, Y.; Woo, H. M. Biosynthesis of pinene from glucose using metabolically-engineered Corynebacterium glutamicum. Biotechnol. Lett. 2014, 36(10), 2069-2077. doi: 10.1007/s10529-014-1578-2
	E. coli BL21 (DE3)	heterologous MVA + GPPS and α-pinene synthase Pt30 of Pinus taeda	glucose	generated up to 0.97 g L-1 α-pinene	Yang, J.; Nie, Q.; Ren, M.; Feng, H.; Jiang, X.; Zheng, Y.; Xian M. Metabolic engineering of Escherichia coli for the biosynthesis of alpha-pinene. Biotechnol. Biofuels. 2013, 6(1), 1-10. doi: 10.1186/1754-6834-6-60
	E. coli XL1-Blue	heterologous MVA + GPPS + α-pinene synthase mutant PSmut-GPPS of Pinus taeda	glycerol	generated up to 0.13 g L-1 α-pinene	Tashiro, M.; Kiyota, H.; Kawai-Noma, S.; Saito, K.; Ikeuchi, M.; Iijima, Y.; Umeno, D. Bacterial production of pinene by a laboratory-evolved pinene-synthase. ACS Synth. Biol. 2016, 5(9), 1011-1020. doi: 10.1021/acssynbio.6b00140
	E. coli PINE	heterologous MVA + , fusion of GPPS2 and α-pinene synthase of Abies grandis	glucose	generated up to 3.2E-02 g L-1 α-pinene	Sarria, S.; Wong, B.; Martín, H. G.; Keasling, J. D.; Peralta-Yahya, P. Microbial synthesis of pinene. ACS Synth. Biol. 2014, 3(7), 466-475. doi: 10.1021/sb4001382
	E. coli PINE and E. coli MEVI co-culture	heterologous MVA + GPPS mutant GPPSD90G/L175P of Abies grandis + α-pinene synthase mutant Pt1Q457L of Pinus taeda	glucose	generated up to 0.17 g L-1 α-pinene	Niu, F. X.; He, X.; Wu, Y. Q.; Liu, J. Z. Enhancing production of pinene in Escherichia coli by using a combination of tolerance, evolution, and modular co-culture engineering. Front. Microbiol. 2018, 9, 1623. doi: 10.3389/fmicb.2018.01623
β-Pinene	E. coli XL1-Blue	heterologous MVA + Idi + GPPS + α-pinene synthase mutant PSmut-GPPS of Pinus taeda	glycerol	generated up to 2.0E-02 g L-1 β-pinene	Tashiro, M.; Kiyota, H.; Kawai-Noma, S.; Saito, K.; Ikeuchi, M.; Iijima, Y.; Umeno, D. Bacterial production of pinene by a laboratory-evolved pinene-synthase. ACS Synth. Biol. 2016, 5(9), 1011-1020. doi: 10.1021/acssynbio.6b00140
1,8-Cineole	E. coli DH1	heterologous MVA + IspA mutant S81F of E. coli + AtoB of E. coli + HMGS and HMGR of Staphylococcus aureus + GPPS of Abies grandis + cineole synthase CSStr of Streptomyces clavuligerus	glucose	generated up to 0.65 g L-1 1,8-cineole	Mendez-Perez, D.; Alonso-Gutierrez, J.; Hu Q.; Molinas, M.; Baidoo, EEK.; Wang, G.; Chan, L.J.G.; Adams, P.D.; Petzold, C.J.; Keasling, J.D. Production of jet fuel precursor monoterpenoids from engineered Escherichia coli. Biotechnol. Bioeng. 2017, 114, 1703–1712. doi: 10.1002/bit.26296
Sabinene	E. coli BL21(DE3)	heterologous MVA + GPPS of Abies grandis + sabinene synthase SabS1 of S. pomifera	glycerol	generated up to 2.65 g L-1 sabinene	Zhang, H.; Liu, Q.; Cao, Y.; Feng, X.; Zheng, Y.; Zou, H.; Xian, M. Microbial production of sabinene - a new terpene-based precursor of advanced biofuel. Microb. Cell Factories. 2014, 13(1), 20. doi: 10.1186/1475-2859-13-20
Limonene	E. coli BL21(DE3)	heterologous MVA + GPPS of Abies grandis + limonene synthase of Mentha spicata	glucose	generated up to 0.70 g L-1 (S)-limonene	Willrodt, C.; David, C.; Cornelissen, S.; Bühler, B.; Julsing, M. K.; Schmid, A. Engineering the productivity of recombinant Escherichia coli for limonene formation from glycerol in minimal media. Biotechnol. J. 2014, 9(8), 1000-1012. doi: 10.1002/biot.201400023
	E. coli BL21(DE3)	heterologous MVA + GPPS of Abies grandis + limonene synthase of Mentha spicata	glycerol	generated up to 2.7 g L-1 (S)-limonene	Willrodt, C.; David, C.; Cornelissen, S.; Bühler, B.; Julsing, M. K.; Schmid, A. Engineering the productivity of recombinant Escherichia coli for limonene formation from glycerol in minimal media. Biotechnol. J. 2014, 9(8), 1000-1012. doi: 10.1002/biot.201400023
	E. coli DH1	heterologous MVA + GPPS of Abies grandis + limonene synthase of Mentha spicata	glucose	generated up to 0.40 g L-1 limonene	Alonso-Gutierrez, J.; Chan, R.; Batth, T. S.; Adams, P. D.; Keasling, J. D.; Petzold, C. J.; Lee, T. S. Metabolic engineering of Escherichia coli for limonene and perillyl alcohol production. Metab. Eng. 2013, 19, 33-41. doi: 10.1016/j.ymben.2013.05.004
	E. coli DH1	heterologous MVA + IspA mutant S81F of E. coli + AtoB of E. coli + HMGS and HMGR of Staphylococcus aureus + GPPS of Abies grandis + limonene synthase of Mentha spicata	glucose	generated up to 0.21 g L-1 limonene	Mendez-Perez, D.; Alonso-Gutierrez, J.; Hu, Q.; Molinas, M.; Baidoo, EEK.; Wang, G.; Chan, L.J.G.; Adams, P.D.; Petzold, C.J.; Keasling, J.D. Production of jet fuel precursor monoterpenoids from engineered Escherichia coli. Biotechnol. Bioeng. 2017, 114, 1703–1712. doi: 10.1002/bit.26296
	Synechococcus sp. PCC 7002	photosynthesis and native MEP + limonene synthase of Mentha spicata	photosynthetical pyruvate + glyceraldehyde-3-phosphate	generated up to 4.0E-03 g L−1 limonene	Davies, F. K.; Work, V. H.; Beliaev, A. S.; Posewitz, M. C. Engineering limonene and bisabolene production in wild type and a glycogen-deficient mutant of Synechococcus sp. PCC 7002. Front. Bioeng. Biotechnol. 2014, 2, 21. doi: 10.3389/fbioe.2014.00021
Perillyl alcohol	E. coli DH1	heterologous MVA + GPPS of Abies grandis + limonene synthase of Mentha spicata + cytochrome P450 CYP153A6 of Mycobacterium sp. HXN-1500,	glucose	generated up to 0.1 g L-1 perillyl alcohol	Alonso-Gutierrez, J.; Chan, R.; Batth, T. S.; Adams, P. D.; Keasling, J. D.; Petzold, C. J.; Lee, T. S. Metabolic engineering of Escherichia coli for limonene and perillyl alcohol production. Metab. Eng. 2013, 19, 33-41. doi: 10.1016/j.ymben.2013.05.004
β-Myrcene	E. coli DH1	heterologous MVA + GPPS of Abies grandis + myrcene synthase of Quercus ilex L.	glycerol	generated up to 5.8E-02 g L-1 β-myrcene	Kim, E. M.; Eom, J. H.; Um, Y.; Kim, Y.; Woo, H. M. Microbial synthesis of myrcene by metabolically engineered Escherichia coli. J. Agric. Food Chem. 2015, 63(18), 4606-4612. doi: 10.1021/acs.jafc.5b01334
Linalool	E. coli DH1	heterologous MVA + IspA mutant S81F of E. coli + AtoB of E. coli + HMGS and HMGR of Staphylococcus aureus + GPPS of Abies grandis + linalool synthase of Mentha citrate	glucose	generated up to 0.51 g L-1 linalool	Mendez-Perez, D.; Alonso-Gutierrez, J.; Hu, Q.; Molinas, M.; Baidoo, EEK.; Wang, G.; Chan, L.J.G.; Adams, P.D.; Petzold, C.J.; Keasling, J.D. Production of jet fuel precursor monoterpenoids from engineered Escherichia coli. Biotechnol. Bioeng. 2017, 114, 1703–1712. doi: 10.1002/bit.26296
Geraniol	Azospirillum brasilense	native overproducing carotenoids biosynthetic pathway + GPPS and geraniol synthase of Catharanthus roseus	glycerol supplemented rich TB medium	generated up to 1.8E-04 g L-1 geraniol	Mishra, S.; Pandey, P.; Dubey, A. P.; Zehra, A.; Chanotiya, C. S.; Tripathi, A. K.; Mishra, M. N. Engineering a carotenoid-overproducing strain of Azospirillum brasilense for heterologous production of geraniol and amorphadiene. Appl. Environ. Microbiol. 2020, 86(17). doi: 10.1128/AEM.00414-20
	Corynebacterium glutamicum	heterologous MEP + ERG20F96W–N127W mutant of S. cerevisiae + geraniol synthase tVoGES of Valeriana ofcinalis	glucose	generated up to 1.5E-02 g L-1 geraniol	Li, M.; Xu, S.; Lu, W. Engineering Corynebacterium glutamicum for Geraniol Production. Trans. Tianjin Univ. 2020. https://doi.org/10.1007/s12209-020-00252-w
	E. coli MG1655 (ΔyjgB)	heterologous MVA + GPPS and geraniol synthase of Ocimum basilicum	glycerol	generated up to 0.18 g L-1 geraniol	Zhou, J.; Wang, C.; Yoon, S. H.; Jang, H. J.; Choi, E. S.; Kim, S. W. Engineering Escherichia coli for selective geraniol production with minimized endogenous dehydrogenation. J. Biotechnol. 2014, 169, 42-50. doi: 10.1016/j.jbiotec.2013.11.009
	E. coli XL1-Blue	heterologous MVA + Idi of Haemococcus pluvialis + GPPS and geraniol synthase mutant GESM53 of Ocimum basilicum	glycerol	generated up to 1.0 g L-1 geraniol	Tashiro M.; Fujii A.; Kawai-Noma S.; Saito K.; Umeno D. Directed evolution and expression tuning of geraniol synthase for efficient geraniol production in Escherichia coli. J. Gen. Appl. Microbiol. 2017, 63(5), 287-295. doi: 10.2323/jgam.2017.01.006
	E. coli BL21(DE3)	heterologous MVA of Enterococcus faecalis and Saccharomyces cerevisiae + GPPS of Abies grandis + geraniol synthase of Ocimum basilicum	glucose	generated up to 2.0 g L-1 geraniol	Liu, W.; Xu, X.; Zhang, R.; Cheng, T.; Cao, Y.; Li, X.; Xian M. Engineering Escherichia coli for high-yield geraniol production with biotransformation of geranyl acetate to geraniol under fed-batch culture. Biotechnol. Biofuels. 2016, 9(1), 58. doi: 10.1186/s13068-016-0466-5
Geraniol, geranyl acetate	E. coli strain C43(DE3)	heterologous MVA + GPPS of Abies grandis + geraniol synthase of Ocimum basilicum + alcohol acyltransferase of Rosa hybrida	glucose	generated up to 4.8 g L-1 geranyl acetate	Chacón, M. G.; Marriott, A.; Kendrick, E. G.; Styles, M. Q.; Leak, D. J. Esterification of geraniol as a strategy for increasing product titre and specificity in engineered Escherichia coli. Microb. Cell Factories. 2019, 18(1), 1-11. doi: 10.1186/s12934-019-1130-0
Geranic acid	Pseudomonas putida DSM 12264	heterologous MVA + GPPS of Abies grandis + geraniol synthase of Ocimum basilicum	glycerol	generated up to 0.19 g L-1 geranic acid	Mi, J.; Becher, D.; Lubuta, P.; Dany, S.; Tusch, K.; Schewe, H.; Schrader, J. De novo production of the monoterpenoid geranic acid by metabolically engineered Pseudomonas putida. Microb. Cell Factories. 2014, 13(1), 170. doi: 10.1186/s12934-014-0170-8
cell-free extracts
Limonene	E. coli lysates, each enriched with a single overexpressed pathway enzyme	MK, PMK and PMD of Saccharomyces cerevisiae + Idi of E. coli + GPPS of Abies grandis + limonene synthase of Mentha spicata	glucose	generated up to 9.0E-02 g L−1 limonene	Dudley, Q. M.; Nash, C. J.; Jewett, M. C. Cell-free biosynthesis of limonene using enzyme-enriched Escherichia coli lysates. ACS Synth. Biol. 2019, 4(1). doi: 10.1093/synbio/ysz003
cell-free systems
Pinene isomers	cell-free synthetic biochemistry system	glycolytic and MVA enzymes + Pinus sitchensis α-pinene synthase wt	glucose	generated up to 14.9 g L−1 α-pinene and β-pinene	Korman, T. P.; Opgenorth, P. H.; Bowie, J. U. A synthetic biochemistry platform for cell free production of monoterpenes from glucose. Nat. Commun. 2017, 8(1), 1-8. doi: 10.1038/ncomms15526
Sabinene	cell-free synthetic biochemistry system	glycolytic and MVA enzymes + Mentha spicata limonene synthase mutant N345A	glucose	generated up to 15.9 g L−1 sabinene	Korman, T. P.; Opgenorth, P. H.; Bowie, J. U. A synthetic biochemistry platform for cell free production of monoterpenes from glucose. Nat. Commun. 2017, 8(1), 1-8. doi: 10.1038/ncomms15526
Limonene	cell-free synthetic biochemistry system	glycolytic and MVA enzymes + Mentha spicata limonene synthase wt	glucose	generated up to 12.5 g L−1 limonene	Korman, T. P.; Opgenorth, P. H.; Bowie, J. U. A synthetic biochemistry platform for cell free production of monoterpenes from glucose. Nat. Commun. 2017, 8(1), 1-8. doi: 10.1038/ncomms15526
